# Supplementary material for: Bacterial symbionts support larval sap feeding and adult folivory in (semi-)aquatic reed beetles
Source: Nat Commun. 2020 Jun 11;11:2964. doi: 10.1038/s41467-020-16687-7 (PMC7289800; doi:10.1038/s41467-020-16687-7)
Supplement: Supplementary file 4 — Supplementary Data 1 [file 41467_2020_16687_MOESM4_ESM.xlsx]

## Sheet: Orthologs_KO_hierarchy
					CDS presence and position in genome
orthologous cluster(s)	representative function	level1	level2	level3	Dbic	Dcct	Dcin	Dcla	Dcra	Dden	Dful	Dmar	Dpis	Dprv	Dprx	Dsem	Dsim	Dspa	Dtha	Dtom	Dver	Dvul	Mapp	Mmut	Nnig	Pbra	Pcon	Ppus	Prus	Pser
cluster192	FKBP-type peptidyl-prolyl cis-trans isomerase FkpA precursor (EC 5.2.1.8)	Brite Hierarchies	Protein families: genetic information processing	Chaperones and folding catalysts	309	300	301	301	301	298	302	302	308	304	300	297	303	306	302	314	297	303	309	308	313	326	322	327	318	324
cluster337	Glutaredoxin-related protein	Brite Hierarchies	Protein families: genetic information processing	Chaperones and folding catalysts	99	93	95	101	94	97	96	96	97	97	96	97	96	97	95	105	97	96	101	100	100	110	106	109	105	107
cluster371	DnaJ-like protein DjlA	Brite Hierarchies	Protein families: genetic information processing	Chaperones and folding catalysts	148		146	147	142	143	145	145			142	144	145	148	144	155	143	145	151	150	149	161	156	159	154	157
cluster375,cluster589,cluster630	Heat shock protein GrpE	Brite Hierarchies	Protein families: genetic information processing	Chaperones and folding catalysts	362	352	354	354	352	350	354	354		357	353	348	354	356	354	367	348	355	361	360	364	383	378	382	375	382
cluster38	Chaperone protein DnaJ	Brite Hierarchies	Protein families: genetic information processing	Chaperones and folding catalysts	134	128	130	133	130	129	131	131	133	132	130	129	131	132	130	137	129	131	136	135	134	142	137	140	136	138
cluster391	hypothetical protein	Brite Hierarchies	Protein families: genetic information processing	Chaperones and folding catalysts	147		145	146		142	144	144				143	144	147	143	154	142	144				160	155	158	153	156
cluster57	Heat shock protein 60 family co-chaperone GroES	Brite Hierarchies	Protein families: genetic information processing	Chaperones and folding catalysts	165	156	162	162	157	159	161	161	153	163	158	159	161	164	160	171	159	161	164	163	164	178	172	175	169	173
cluster8	ATP-dependent hsl protease ATP-binding subunit HslU	Brite Hierarchies	Protein families: genetic information processing	Chaperones and folding catalysts	106	100	102	105	101	101	103	103	104	104	102	101	103	104	102	109	101	103	108	107	106	114	110	113	109	111
cluster155	Rod shape-determining protein RodA	Brite Hierarchies	Protein families: genetic information processing	Chromosome and associated proteins	274	265	266	265	266	262	267	265	272	268	265	261	268	271	268	279	261	267	273	272	277	290	287	292	283	289
cluster16	hemimethylated DNA binding protein YccV	Brite Hierarchies	Protein families: genetic information processing	Chromosome and associated proteins	10	9	10	15	10	11	11	10	10	12	11	11	10	11	11	12	11	11	10	9	10	14	10	13	11	10
cluster279	Rod shape-determining protein MreB	Brite Hierarchies	Protein families: genetic information processing	Chromosome and associated proteins	3	2	3	4	3	4	4	3	3	4	4	3	3	4	4	4	4	4	3	3	3	3	3	5	3	2
cluster295	Rod shape-determining protein MreC	Brite Hierarchies	Protein families: genetic information processing	Chromosome and associated proteins	4	3	4	5	4	5	5	4	4	5	5	4	4	5	5	5	5	5	4	4	4	4	4	6	4	3
cluster398	Septum site-determining protein MinC	Brite Hierarchies	Protein families: genetic information processing	Chromosome and associated proteins	101	95	97		96		98	98	99	99	98		98	99	97			98	103	102	102
cluster399	Septum site-determining protein MinD	Brite Hierarchies	Protein families: genetic information processing	Chromosome and associated proteins	102	96	98		97		99	99	100	100	99		99	100	98			99	104	103	103
cluster405	Cell division topological specificity factor MinE	Brite Hierarchies	Protein families: genetic information processing	Chromosome and associated proteins	103	97	99		98		100	100		101			100	101	99			100	105	104
cluster409	GTP-binding protein EngB	Brite Hierarchies	Protein families: genetic information processing	Chromosome and associated proteins			352										352		351			352			362	379	375	378	371	378
cluster24	DNA gyrase subunit A (EC 5.99.1.3)	Brite Hierarchies	Protein families: genetic information processing	DNA replication proteins	121	115	117	120	116	116	118	118	119	119	117	116	118	119	117	124	116	118	123	122	121	129	125	128	124	126
cluster269	DNA gyrase subunit B (EC 5.99.1.3)	Brite Hierarchies	Protein families: genetic information processing	DNA replication proteins	401	388	391	392	388	388	394	393	396	394	389	386	392	395	393	404	388	393	398	397	401	431	426	432	421	430
cluster357	Topoisomerase IV subunit A (EC 5.99.1.-)	Brite Hierarchies	Protein families: genetic information processing	DNA replication proteins		342	344	344	342	340	344	344	350	346	342	339	344	347	343	357	338	344	352	351	355	371	368	371	363	370
cluster438	Integration host factor beta subunit	Brite Hierarchies	Protein families: genetic information processing	DNA replication proteins																						286	283	288	279	285
cluster466	Integration host factor alpha subunit	Brite Hierarchies	Protein families: genetic information processing	DNA replication proteins																								105	100	103
cluster81	Topoisomerase IV subunit B (EC 5.99.1.-)	Brite Hierarchies	Protein families: genetic information processing	DNA replication proteins	189	181	185	186	183	182	184	184	188	186	183	183	185	188	185	195	182	184	191	189	191	205	203	203	199	201
cluster96	Outer membrane protein assembly factor YaeT precursor	Brite Hierarchies	Protein families: genetic information processing	Mitochondrial biogenesis	208	200	202	203	201	199	201	201	207	204	201	200	202	205	202	212	199	201	208	206	210	221	219	220	215	218
cluster160	Metal-dependent hydrolase YbeY, involved in rRNA and/or ribosome maturation and assembly	Brite Hierarchies	Protein families: genetic information processing	Ribosome biogenesis	278	269	270	270	270	267	271	269	276	272	269	266	272	275	272	283	266	271	277	276	281	294	291	296	287	293
cluster174	Heat shock protein FtsJ/RrmJ @ Ribosomal RNA large subunit methyltransferase E (EC 2.1.1.-)	Brite Hierarchies	Protein families: genetic information processing	Ribosome biogenesis	293	284	285	285	285	282	286	285	292	288	284	281	287	290	286	298	281	287	292	291	296	310	306	311	302	308
cluster178	GTP-binding protein EngA	Brite Hierarchies	Protein families: genetic information processing	Ribosome biogenesis	28	27	28	33	28	29	29	28	30	30	29	29	28	29	29	31	29	29	28	27	28	37	33	36	32	33
cluster235	Ribosomal large subunit pseudouridine synthase D(EC 5.4.99.23)	Brite Hierarchies	Protein families: genetic information processing	Ribosome biogenesis	357	347	349	349	347	345	349	349	355	351	347	344	349	352	348	362	343	349	356	355	359	376	372	375	368	375
cluster247	16S rRNA processing protein RimM	Brite Hierarchies	Protein families: genetic information processing	Ribosome biogenesis	374	364	366	366	364	362	368	366	371	370	365	360	366	368	367	379	360	367	373	372	376	403	398	402	394	402
cluster27	16S rRNA (cytosine(1402)-N(4))-methyltransferase(EC 2.1.1.199)	Brite Hierarchies	Protein families: genetic information processing	Ribosome biogenesis	124	118	120	123	119	119	121	121	123	122	120	119	121	122	120	127	119	121	126	125	124	132	127	130	126	128
cluster286	GTP-binding protein Obg	Brite Hierarchies	Protein families: genetic information processing	Ribosome biogenesis	417	403	406	407	404	403	410	408	411	409	404	401	407	409	408	419	404	408	413	412	416	450	444	451	439	448
cluster310	Ribosomal large subunit pseudouridine synthase C(EC 5.4.99.24)	Brite Hierarchies	Protein families: genetic information processing	Ribosome biogenesis	70	65	66	71	66	68	67	67	68	69	67	68	67	68	66	70	68	67	64	63	64	75	71	74	70	72
cluster322	16S rRNA (cytidine(1402)-2'-O)-methyltransferase(EC 2.1.1.198)	Brite Hierarchies	Protein families: genetic information processing	Ribosome biogenesis	7	6	7	8	7	8	8	7	7	8	8	7	7	8	8	8	8	8	7	6	6	10	6	9	7	6
cluster324	GTP-binding and nucleic acid-binding protein YchF	Brite Hierarchies	Protein families: genetic information processing	Ribosome biogenesis	85	79	81	86	80	83	82	82	82	83	82	83	82	83	81	91	83	82	86	86	86	95	91	94	89	92
cluster343	SSU rRNA (adenine(1518)-N(6)/adenine(1519)-N(6))- dimethyltransferase (EC 2.1.1.182)	Brite Hierarchies	Protein families: genetic information processing	Ribosome biogenesis	146	140	144	145	141	141	143	143		146	141	142	143	146	142	153	141	143	150	149	148	159	154	157	152	155
cluster345	GTP-binding protein EngB	Brite Hierarchies	Protein families: genetic information processing	Ribosome biogenesis	150	142	148	149	144	145	147	147		149	144	146	147	150	146	157	145	147	153	152	151	163	158	161	156	159
cluster387	TsaC protein (YrdC domain) required for threonylcarbamoyladenosine t(6)A37 modification in tRNA	Brite Hierarchies	Protein families: genetic information processing	Ribosome biogenesis	230		224	223	223	219	223	221				219	224	227	224	235	218	223			234	247	243	247	238	244
cluster388	Ribosomal RNA small subunit methyltransferase C (EC 2.1.1.52) ## SSU rRNA m2G1207	Brite Hierarchies	Protein families: genetic information processing	Ribosome biogenesis	143		141	142		138	140	140				139	140	143	139	150	138	140	147	146	145	156	151	154		152
cluster44	Protein-N(5)-glutamine methyltransferase PrmB, methylates LSU ribosomal protein L3p	Brite Hierarchies	Protein families: genetic information processing	Ribosome biogenesis	140	135	136	139	136	135	137	137	139	141	136	136	137	138	136	144	135	137	144	143	142	150	145	148	144	146
cluster51	23S rRNA (guanosine(2251)-2'-O)-methyltransferase (EC 2.1.1.185)	Brite Hierarchies	Protein families: genetic information processing	Ribosome biogenesis	156	147	153	154	149	150	152	152	144	154	149	151	152	155	151	162	150	152	158	157	156	168	163	166	161	164
cluster86	16S rRNA (guanine(966)-N(2))-methyltransferase (EC 2.1.1.171) ## SSU rRNA m(2)G966	Brite Hierarchies	Protein families: genetic information processing	Ribosome biogenesis	18	17	18	23	18	19	19	18	18	20	19	19	18	19	19	20	19	19	18	17	18	26	22	25	21	22
cluster364	Arginine pathway regulatory protein ArgR, repressor of arg regulon	Brite Hierarchies	Protein families: genetic information processing	Transcription factors	410	397	400	401	398	397	403	402	405	403	398	395	401		402	413	398	402	407	406	410	444	438	445	433	442
cluster408	Fumarate and nitrate reduction regulatory protein	Brite Hierarchies	Protein families: genetic information processing	Transcription factors		63			64	66			66	67	65					68	66		62	61	62
cluster104	RNA polymerase sigma factor RpoD	Brite Hierarchies	Protein families: genetic information processing	Transcription machinery	218	208	210	210	209	207	209	209	216	213	209	207	210	213	210	220	206	209	217	215	219	230	228	229	224	227
cluster181	Transcription antitermination protein NusG	Brite Hierarchies	Protein families: genetic information processing	Transcription machinery	300	291	292	292	292	289	293	293	299	295	291	288	294	297	293	305	288	294	300	299	304	317	313	318	309	315
cluster229	Transcription termination protein NusB	Brite Hierarchies	Protein families: genetic information processing	Transcription machinery	34	32	34	39	33	35	35	34	34	35	34	36	34	35	35	37	35	35	33	32	33	43	39	42	38	39
cluster352;cluster518	Transcription termination protein NusA	Brite Hierarchies	Protein families: genetic information processing	Transcription machinery	290	281	282	282	282	279	282	280	288	285	281	278	284	287	283	295	278	283	289	288	293	307	303	308	299	305
cluster4	Transcription elongation factor GreA	Brite Hierarchies	Protein families: genetic information processing	Transcription machinery	0	0	0	0	0	1	1	0	0	1	1	0	0	1	0	1	1	1	0	0	0	0	0	1	0	0
cluster66	RNA polymerase sigma factor RpoH	Brite Hierarchies	Protein families: genetic information processing	Transcription machinery	16	15	16	21	16	17	17	16	16	18	17	17	16	17	17	18	17	17	16	15	16	24	20	23	19	20
cluster107	Kinase-Associated Endopeptidase (Kae1), required for threonylcarbamoyladenosine t(6)A37 formation in tRNA	Brite Hierarchies	Protein families: genetic information processing	Transfer RNA biogenesis	221	211	213	213	212	210	212	212	219	216	212	210	213	216	213	223	209	212	220	218	222	234	232	233	228	231
cluster148	tRNA (guanine(46)-N(7))-methyltransferase (EC 2.1.1.33)	Brite Hierarchies	Protein families: genetic information processing	Transfer RNA biogenesis	264	256	258	257	257	253	257	255	263	259	256	253	258	261	258	269	252	257	264	263	268	280	277	281	272	278
cluster161	tRNA-i(6)A37 methylthiotransferase (EC 2.8.4.3)	Brite Hierarchies	Protein families: genetic information processing	Transfer RNA biogenesis	279	270	271	271	271	268	272	270	277	273	270	267	273	276	273	284	267	272	278	277	282	295	292	297	288	294
cluster169	tRNA-dihydrouridine(20/20a) synthase (EC 1.3.1.91)	Brite Hierarchies	Protein families: genetic information processing	Transfer RNA biogenesis	27	26	27	32	27	28	28	27	28	29	28	28	27	28	28	30	28	28	27	26	27	36	32	35	31	32
cluster200	tRNA-specific adenosine-34 deaminase (EC 3.5.4.33)	Brite Hierarchies	Protein families: genetic information processing	Transfer RNA biogenesis	31	29	31	36	30	32	32	31	32	32	31	32	31	32	32	34	32	32	30	29	30	40	36	39	35	36
cluster242	tRNA-5-carboxymethylaminomethyl-2- thiouridine(34) synthesis protein MnmG	Brite Hierarchies	Protein families: genetic information processing	Transfer RNA biogenesis	367	357	359	359	357	355	359	359	364	362	358	353	359	361	359	372	353	360	366	365	369	388	383	387	380	387
cluster248	tRNA (guanine(37)-N(1))-methyltransferase (EC 2.1.1.228)	Brite Hierarchies	Protein families: genetic information processing	Transfer RNA biogenesis	375	365	367	367	365	363	369	367	372	371	366	361	367	369	368	380	361	368	374	373	377	404	399	403	395	403
cluster266	tRNA-5-carboxymethylaminomethyl-2- thiouridine(34) synthesis protein MnmE	Brite Hierarchies	Protein families: genetic information processing	Transfer RNA biogenesis	397	383	386	386	383	383	389	388	391	389	384	381	387	390	388	399	383	388	393	392	396	426	421	427	416	425
cluster302	tRNA pseudouridine(38-40) synthase (EC 5.4.99.12)	Brite Hierarchies	Protein families: genetic information processing	Transfer RNA biogenesis	59	55	57	62	56	58	58	57	58	58	57	59	57	59	57	60	58	58	54	53	54	66	62	65	61	63
cluster338	Ribonuclease T (EC 3.1.13.-)	Brite Hierarchies	Protein families: genetic information processing	Transfer RNA biogenesis	100	94	96	102	95	98	97	97	98	98	97	98	97	98	96	106	98	97	102	101	101	111	107	110	106	108
cluster363	Ribonuclease P protein component (EC 3.1.26.5)	Brite Hierarchies	Protein families: genetic information processing	Transfer RNA biogenesis		385	388	388	385	385	391	390	393	391	386	383	389	392	390	401	385	390	395	394	398	428	423	429	418	427
cluster380;cluster548	tRNA pseudouridine(55) synthase (EC 5.4.99.25)	Brite Hierarchies	Protein families: genetic information processing	Transfer RNA biogenesis		278	279	279	279	276			285	282	278	275	281	284		292	275	280	286	285	290	303;304	300	305	296	302
cluster50	Exoribonuclease II (EC 3.1.13.1)	Brite Hierarchies	Protein families: genetic information processing	Transfer RNA biogenesis	14	13	14	19	14	15	15	14	14	16	15	15	14	15	15	16	15	15	14	13	14	22	18	21	17	18
cluster59	Folate-dependent protein for Fe/S cluster synthesis/repair in oxidative stress	Brite Hierarchies	Protein families: genetic information processing	Transfer RNA biogenesis	167	158	164	164	159	161	163	163	155	165	161	161	163	166	162	173	161	163	166	165	166	182	176	179	173	177
cluster95	tRNA(Ile)-lysidine synthetase (EC 6.3.4.19)	Brite Hierarchies	Protein families: genetic information processing	Transfer RNA biogenesis	203	196	198	199	197	195	197	197	203	200	197	196	198	201	198	208	195	197	205	203	206	219	217	217	213	215
cluster100	Translation elongation factor Ts	Brite Hierarchies	Protein families: genetic information processing	Translation factors	215	205	207	207	206	204	206	206	213	210	206	204	207	210	207	217	203	206	214	212	216	227	225	226	221	224
cluster171	Translation initiation factor 2	Brite Hierarchies	Protein families: genetic information processing	Translation factors	288	280	281	281	281	278	281	279	287	284	280	277	283	286	282	294	277	282	288	287	292	306	302	307	298	304
cluster183	Translation elongation factor Tu	Brite Hierarchies	Protein families: genetic information processing	Translation factors	302	293	294	294	294	291	295	295	301	297	293	290	296	299	295	307	290	296	302	301	306	319	315	320	311	317
cluster184	Translation elongation factor G	Brite Hierarchies	Protein families: genetic information processing	Translation factors	303	294	295	295	295	292	296	296	302	298	294	291	297	300	296	308	291	297	303	302	307	320	316	321	312	318
cluster276	Translation initiation factor 1	Brite Hierarchies	Protein families: genetic information processing	Translation factors	407	394	397	398	395	394	400	399	402	400	395	392	398	401	399	410	395	399	404	403	407	441	435	442	430	439
cluster325	Peptidyl-tRNA hydrolase (EC 3.1.1.29)	Brite Hierarchies	Protein families: genetic information processing	Translation factors	86	80	82	87	81	84	83	83	83	84	83	84	83	84	82	92	84	83	87	87	87	96	92	95	90	93
cluster326	Peptide chain release factor 1	Brite Hierarchies	Protein families: genetic information processing	Translation factors	88	82	84	89	83	86	85	85	86	86	85	86	85	86	84	94	86	85	89	89	89	98	94	97	92	95
cluster327	Protein-N(5)-glutamine methyltransferase PrmC, methylates polypeptide chain release factors RF1 and RF2	Brite Hierarchies	Protein families: genetic information processing	Translation factors	89	83	85	90	84	87	86	86	87	87	86	87	86	87	85	95	87	86	90	90	90	99	95	98	93	96
cluster329	Translation initiation factor 3	Brite Hierarchies	Protein families: genetic information processing	Translation factors	91	85	87	92	86	89	88	88	89	89	88	89	88	89	87	97	89	88	93	92	92	101	97	100	95	98
cluster392	Lysine 2,3-aminomutase (EC 5.4.3.2)	Brite Hierarchies	Protein families: genetic information processing	Translation factors	163	154	160	160		157	159	159	151	161	156	157	159	162	158	169	157	159			162
cluster395	Translation elongation factor P Lys34--(R)-beta-lysine ligase	Brite Hierarchies	Protein families: genetic information processing	Translation factors	161	152	158	158		155	157	157	149	159	154	155	157	160	156		155	157			160
cluster55	Translation elongation factor P	Brite Hierarchies	Protein families: genetic information processing	Translation factors	162	153	159	159	155	156	158	158	150	160	155	156	158	161	157	168	156	158	162	161	161	176	170	173	167	171
cluster70	Peptide chain release factor 2 @ programmed frameshift-containing	Brite Hierarchies	Protein families: genetic information processing	Translation factors	173	169	175	175	172	172	174	174	175	176	172	172	174	177	173	184	172	174	178	177	178	194	191	192	188	190
cluster102	Methionine aminopeptidase (EC 3.4.11.18)	Brite Hierarchies	Protein families: metabolism	Peptidases and inhibitors	217	207	209	209	208	206	208	208	215	212	208	206	209	212	209	219	205	208	216	214	218	229	227	228	223	226
cluster173	Cell division protein FtsH (EC 3.4.24.-)	Brite Hierarchies	Protein families: metabolism	Peptidases and inhibitors	292	283	284	284	284	281	285	284	290	287	283	280	286	289	285	297	280	286	291	290	295	309	305	310	301	307
cluster219	DJ-1/YajL/PfpI superfamily, includes chaperone protein YajL (former ThiJ), parkinsonism-associated protein DJ-1, peptidases PfpI, Hsp31	Brite Hierarchies	Protein families: metabolism	Peptidases and inhibitors	33	31	33	38	32	34	34	33	33	34	33	34	33	34	34	36	34	34	32	31	32	42	38	41	37	38
cluster321	Signal peptide peptidase SppA (EC 3.4.21.-)	Brite Hierarchies	Protein families: metabolism	Peptidases and inhibitors	82	77	78	83	78	80	79	79	80	81	79	80	79	80	78	83	80	79	78	78	78	86	82	86	81	84
cluster431	hypothetical protein	Brite Hierarchies	Protein families: metabolism	Peptidases and inhibitors																						171	165	168	162	166
cluster432	hypothetical protein	Brite Hierarchies	Protein families: metabolism	Peptidases and inhibitors																						172	166	169	163	167
cluster450;cluster626	TldE protein, part of TldE/TldD proteolytic complex	Brite Hierarchies	Protein families: metabolism	Peptidases and inhibitors																						434;435	429	435	424	433
cluster460;cluster648;cluster649	TldD protein, part of TldE/TldD proteolytic complex	Brite Hierarchies	Protein families: metabolism	Peptidases and inhibitors																						6;7;8		7	5	4
cluster49	Oligopeptidase A (EC 3.4.24.70)	Brite Hierarchies	Protein families: metabolism	Peptidases and inhibitors	155	146	152	153	148	149	151	151	143	153	148	150	151	154	150	161	149	151	157	156	155	167	162	165	160	163
cluster7	ATP-dependent protease subunit HslV (EC 3.4.25.2)	Brite Hierarchies	Protein families: metabolism	Peptidases and inhibitors	105	99	101	104	100	100	102	102	103	103	101	100	102	103	101	108	100	102	107	106	105	113	109	112	108	110
cluster215	Proposed peptidoglycan lipid II flippase MurJ	Brite Hierarchies	Protein families: metabolism	Peptidoglycan biosynthesis and degradation proteins	332	322	324	324	323	320	324	324	330	326	322	319	325	328	324	337	319	325	332	331	335	351	348	351	343	350
cluster319	Bis(5'-nucleosyl)-tetraphosphatase (asymmetrical) (EC 3.6.1.17)	Brite Hierarchies	Protein families: signaling and cellular processes	Exosome	80	75	76	81	76	78	77	77	78	79	77	78	77	78	76	81	78	77	75	74	75	83	79	83	78	81
cluster19	Small-conductance mechanosensitive channel	Brite Hierarchies	Protein families: signaling and cellular processes	Transporters	116	110	112	115	111	111	113	113	114	114	112	111	113	114	112	119	111	113	118	117	116	124	120	123	119	121
cluster212	Iron-sulfur cluster assembly ATPase protein SufC	Brite Hierarchies	Protein families: signaling and cellular processes	Transporters	328	319	321	321	320	317	321	321	327	323	319	316	322	325	321	334	316	322	329	328	332	348	345	348	340	347
cluster244	Arginine/ornithine antiporter ArcD	Brite Hierarchies	Protein families: signaling and cellular processes	Transporters	370	360	362	362	360	358	364	362	367	366	361	356	362	364	363	375	356	363	369	368	372	399	394	398	390	398
cluster291	Cobalt-zinc-cadmium resistance protein	Brite Hierarchies	Protein families: signaling and cellular processes	Transporters	45	43	45	50	44	46	46	45	45	46	45	47	45	46	46	49	46	46	44	43	44	54	50	53	49	51
cluster366	Multi antimicrobial extrusion protein (Na(+)/drug antiporter), MATE family of MDR efflux pumps	Brite Hierarchies	Protein families: signaling and cellular processes	Transporters	98	92	94	100	93	96	95	95	96	96	95		95	96	94	104	96	95	100	99	99	109	105	108	104	106
cluster372	Outer membrane protein A precursor	Brite Hierarchies	Protein families: signaling and cellular processes	Transporters	166	157	163	163	158	160	162	162	154	164	160	160	162	165	161	172	160	162				181	175	178	172	176
cluster393	hypothetical protein	Brite Hierarchies	Protein families: signaling and cellular processes	Transporters	29		29	34		30	30	29				30	29	30	30	32	30	30				38	34	37	33	34
cluster397	Uncharacterized ABC transporter inner membrane permease YadH	Brite Hierarchies	Protein families: signaling and cellular processes	Transporters		218	220		219		219		226		219		220	223	220	231		219	227	225	230			243		240
cluster402	ABC-type multidrug transport system, ATP-binding protein YadG	Brite Hierarchies	Protein families: signaling and cellular processes	Transporters		219	221		220		220						221	224	221	232		220	228	226	231			244		241
cluster411	L-asparagine permease	Brite Hierarchies	Protein families: signaling and cellular processes	Transporters															179				184	183	184	200	198	198	194	196
cluster422	Anaerobic C4-dicarboxylate transporter DcuA	Brite Hierarchies	Protein families: signaling and cellular processes	Transporters																			165	164	165	179	173	176	170	174
cluster424	Cell volume regulation protein A	Brite Hierarchies	Protein families: signaling and cellular processes	Transporters																			76	75	76	84	80	84	79	82
cluster75	Magnesium and cobalt transport protein CorA	Brite Hierarchies	Protein families: signaling and cellular processes	Transporters	168	174	180	180	177	177	179	179	181	181	177	177	179	182	178	189	177	179	183	182	183	199	197	197	193	195
cluster340	Alkyl hydroperoxide reductase subunit C-like protein	Cellular Processes	Cell growth and death	Apoptosis - fly	142	137	138	141	138	137	139	139		143	138	138	139	140	138	146	137	139	146	145	144	152	147	150	146	148
cluster87	ATP-dependent protease La (EC 3.4.21.53) Type I	Cellular Processes	Cell growth and death	Cell cycle - Caulobacter	194	188	190	191	189	187	189	189	194	192	189	188	190	193	190	200	187	189	197	195	197	210	208	208	204	206
cluster88	ATP-dependent Clp protease ATP-binding subunit ClpX	Cellular Processes	Cell growth and death	Cell cycle - Caulobacter	195	189	191	192	190	188	190	190	195	193	190	189	191	194	191	201	188	190	198	196	198	211	209	209	205	207
cluster89	ATP-dependent Clp protease proteolytic subunit (EC 3.4.21.92)	Cellular Processes	Cell growth and death	Cell cycle - Caulobacter	196	190	192	193	191	189	191	191	196	194	191	190	192	195	192	202	189	191	199	197	199	212	210	210	206	208
cluster97	Intramembrane protease RasP/YluC, implicated in cell division based on FtsL cleavage	Cellular Processes	Cell growth and death	Cell cycle - Caulobacter	211	201	203	204	202	200	202	202	208	206	202	201	203	206	203	213	200	202	209	207	211	222	220	221	216	219
cluster348	RNA polymerase-binding transcription factor DksA	Cellular Processes	Cellular community - prokaryotes	Biofilm formation - Escherichia coli		217	219	220	218	216	218	218	225	222	218	216	219	222	219	230	215	218	226	224	229	244	240	242	235	239
cluster262	Spermidine/putrescine import ABC transporter ATP-binding protein PotA (TC 3.A.1.11.1)	Environmental Information Processing	Membrane transport	ABC transporters	393	379	382	382	379	379	385	384	387	385	380	377	383	386	384	395	379	384	389	388	392	422	417	423	412	421
cluster263	Spermidine/putrescine import ABC transporter permease protein PotB (TC 3.A.1.11.1)	Environmental Information Processing	Membrane transport	ABC transporters	394	380	383	383	380	380	386	385	388	386	381	378	384	387	385	396	380	385	390	389	393	423	418	424	413	422
cluster264	Spermidine/putrescine import ABC transporter permease protein PotC (TC 3.A.1.11.1)	Environmental Information Processing	Membrane transport	ABC transporters	395	381	384	384	381	381	387	386	389	387	382	379	385	388	386	397	381	386	391	390	394	424	419	425	414	423
cluster274	Efflux ABC transporter for glutathione/L-cysteine, essential for assembly of bd-type respiratory oxidases => CydD subunit	Environmental Information Processing	Membrane transport	ABC transporters	405	392	395	396	393	392	398	397	400	398	393	390	396	399	397	408	393	397	402	401	405	439	433	440	428	437
cluster275	Lipid A export ATP-binding/permease protein MsbA	Environmental Information Processing	Membrane transport	ABC transporters	406	393	396	397	394	393	399	398	401	399	394	391	397	400	398	409	394	398	403	402	406	440	434	441	429	438
cluster43	Spermidine/putrescine import ABC transporter substrate-binding protein PotD (TC 3.A.1.11.1)	Environmental Information Processing	Membrane transport	ABC transporters	139	134	135	138	135	134	136	136	138	140	135	135	136	137	135	143	134	136	142	141	140	148	143	146	142	144
cluster435	Oligopeptide transport permease protein OppC-like @ Glutathione ABC transporter permease protein GsiD	Environmental Information Processing	Membrane transport	ABC transporters																						19	15	18	14	15
cluster453	Oligopeptide transport ATP-binding protein @ Glutathione ABC transporter ATP-binding protein GsiA	Environmental Information Processing	Membrane transport	ABC transporters																						16	12	15		12
cluster455	Dipeptide-binding ABC transporter, periplasmic substrate-binding component (TC 3.A.1.5.2); Putative hemin-binding lipoprotein	Environmental Information Processing	Membrane transport	ABC transporters																						17	13	16		13
cluster456	Oligopeptide transport system permease protein OppB (TC 3.A.1.5.1)	Environmental Information Processing	Membrane transport	ABC transporters																						18	14	17		14
cluster254	Phosphotransferase system, phosphocarrier protein HPr	Environmental Information Processing	Membrane transport	Phosphotransferase system (PTS)	385	372	375	374	372	371	377	376	380	378	373	369	375	377	376	387	371	376	381	380	384	414	409	414	404	412
cluster255	Phosphoenolpyruvate-protein phosphotransferase of PTS system (EC 2.7.3.9)	Environmental Information Processing	Membrane transport	Phosphotransferase system (PTS)	386	373	376	375	373	372	378	377	381	379	374	370	376	378	377	388	372	377	382	381	385	415	410	415	405	413
cluster349	Manganese superoxide dismutase (EC 1.15.1.1)	Environmental Information Processing	Signal transduction	MAPK signaling pathway - fly	228	220	222	221	221	217	221	219		224	221	217	222	225	222	233	216	221	229	227	232	245	241	245	236	242
cluster205	Cyclic AMP receptor protein	Environmental Information Processing	Signal transduction	Two-component system	321	312	313	313	313	310	314	314	320	316	312	309	315	318	314	326	309	315	321	321	325	340	336	340	332	339
cluster350,cluster657	Carbon storage regulator	Environmental Information Processing	Signal transduction	Two-component system	22	21	22	27	22	23	23	22	22	24	23	23	22	23	23	24	23	23	22	21	22	30	26	29	25	26
cluster71	Outer membrane stress sensor protease DegQ, serine protease	Environmental Information Processing	Signal transduction	Two-component system	172	170	176	176	173	173	175	175	177	177	173	173	175	178	174	185	173	175	179	178	179	195	193	193	189	191
cluster122	Preprotein translocase secY subunit (TC 3.A.5.1.1)	Genetic Information Processing	Folding, sorting and degradation	Protein export	239	231	233	232	232	228	232	230	238	234	231	228	233	236	233	244	227	232	239	237	243	256	252	256	247	253
cluster182	Preprotein translocase subunit SecE (TC 3.A.5.1.1)	Genetic Information Processing	Folding, sorting and degradation	Protein export	301	292	293	293	293	290	294	294	300	296	292	289	295	298	294	306	289	295	301	300	305	318	314	319	310	316
cluster245	Signal recognition particle, subunit Ffh SRP54 (TC 3.A.5.1.1)	Genetic Information Processing	Folding, sorting and degradation	Protein export	372	362	364	364	362	360	366	364	369	368	363	358	364	366	365	377	358	365	371	370	374	401	396	400	392	400
cluster267	Inner membrane protein translocase and chaperoneYidC, long form	Genetic Information Processing	Folding, sorting and degradation	Protein export	398	384	387	387	384	384	390	389	392	390	385	382	388	391	389	400	384	389	394	393	397	427	422	428	417	426
cluster37	Protein export cytoplasm protein SecA ATPase RNA helicase (TC 3.A.5.1.1)	Genetic Information Processing	Folding, sorting and degradation	Protein export	133	127	129	132	129	128	130	130	132	131	129	128	130	131	129	136	128	130	135	134	133	141	136	139	135	137
cluster419	Protein-export membrane protein SecD (TC 3.A.5.1.1)	Genetic Information Processing	Folding, sorting and degradation	Protein export			139											141		148						154	149	152	148	150
cluster420	Protein-export membrane protein SecF (TC 3.A.5.1.1)	Genetic Information Processing	Folding, sorting and degradation	Protein export			140											142		149						155	150	153	149	151
cluster425	Preprotein translocase subunit YajC (TC 3.A.5.1.1)	Genetic Information Processing	Folding, sorting and degradation	Protein export																147						153	148	151	147	149
cluster47	Signal peptidase I (EC 3.4.21.89)	Genetic Information Processing	Folding, sorting and degradation	Protein export	152	144	150	151	146	147	149	149	141	151	146	148	149	152	148	159	147	149	155	154	153	165	160	163	158	161
cluster76	Signal recognition particle receptor protein FtsY (=alpha subunit) (TC 3.A.5.1.1)	Genetic Information Processing	Folding, sorting and degradation	Protein export	17	16	17	22	17	18	18	17	17	19	18	18	17	18	18	19	18	18	17	16	17	25	21	24	20	21
cluster199	Chaperone protein HtpG	Genetic Information Processing	Folding, sorting and degradation	Protein processing in endoplasmic reticulum	316	307	308	308	308	305	309	309	315	311	307	304	310	313	309	321	304	310	316	316	320	334	330	335	326	332
cluster111	Transcription termination factor Rho	Genetic Information Processing	Folding, sorting and degradation	RNA degradation	225	215	217	218	216	214	216	216	223	220	216	214	217	220	217	227	213	216	224	222	227	239	237	238	233	236
cluster166	DEAD-box ATP-dependent RNA helicase DeaD (= CshA) (EC 3.6.4.13)	Genetic Information Processing	Folding, sorting and degradation	RNA degradation	284	275	276	276	276	273	277	275	282	279	275	272	278	281	278	289	272	277	283	282	287	300	297	302	293	299
cluster167	Polyribonucleotide nucleotidyltransferase (EC 2.7.7.8)	Genetic Information Processing	Folding, sorting and degradation	RNA degradation	285	276	277	277	277	274	278	276	283	280	276	273	279	282	279	290	273	278	284	283	288	301	298	303	294	300
cluster309	Ribonuclease E (EC 3.1.26.12)	Genetic Information Processing	Folding, sorting and degradation	RNA degradation	67	64	65	70	65	67	66	66	67	68	66	67	66	67	65	69	67	66	63	62	63	74	70	73	69	71
cluster39	Chaperone protein DnaK	Genetic Information Processing	Folding, sorting and degradation	RNA degradation	135	129	131	134	131	130	132	132	134	133	131	130	132	133	131	138	130	132	137	136	135	143	138	141	137	139
cluster56	Heat shock protein 60 family chaperone GroEL	Genetic Information Processing	Folding, sorting and degradation	RNA degradation	164	155	161	161	156	158	160	160	152	162	157	158	160	163	159	170	158	160	163	162	163	177	171	174	168	172
cluster187	tRNA 5-methylaminomethyl-2-thiouridine synthase TusB	Genetic Information Processing	Folding, sorting and degradation	Sulfur relay system	306	297	298	298	298	295	299	299	305	301	297	294	300	303	299	311	294	300	306	305	310	323	319	324	315	321
cluster190	tRNA 5-methylaminomethyl-2-thiouridine synthase TusC	Genetic Information Processing	Folding, sorting and degradation	Sulfur relay system	307	298	299	299	299	296	300	300	306	302	298	295	301	304	300	312	295	301	307	306	311	324	320	325	316	322
cluster191	tRNA 5-methylaminomethyl-2-thiouridine synthase TusD	Genetic Information Processing	Folding, sorting and degradation	Sulfur relay system	308	299	300	300	300	297	301	301	307	303	299	296	302	305	301	313	296	302	308	307	312	325	321	326	317	323
cluster260	tRNA-specific 2-thiouridylase MnmA (EC 2.8.1.13)	Genetic Information Processing	Folding, sorting and degradation	Sulfur relay system	392	378	381	381	378	378	384	383	386	384	379	376	382	385	383	394	378	383	388	387	391	421	416	421	411	419
cluster194	Uracil-DNA glycosylase, family 1 (EC 3.2.2.27)	Genetic Information Processing	Replication and repair	Base excision repair	311	302	303	303	303	300	304	304	310	306	302	299	305	308	304	316	299	305	311	311	315	329	325	330	321	327
cluster265	Formamidopyrimidine-DNA glycosylase (EC 3.2.2.23)	Genetic Information Processing	Replication and repair	Base excision repair	396	382	385	385	382	382	388	387	390	388	383	380	386	389	387	398	382	387	392	391	395	425	420	426	415	424
cluster323	Exodeoxyribonuclease III (EC 3.1.11.2)	Genetic Information Processing	Replication and repair	Base excision repair	83	78	79	84	79	81	80	80	81	82	80	81	80	81	79	84	81	80	79	79	79	87	83	87	82	85
cluster462	Endonuclease III (EC 4.2.99.18)	Genetic Information Processing	Replication and repair	Base excision repair																						108	104		103
cluster105	DNA primase (EC 2.7.7.-)	Genetic Information Processing	Replication and repair	DNA replication	219	209	211	211	210	208	210	210	217	214	210	208	211	214	211	221	207	210	218	216	220	231	229	230	225	228
cluster139	DNA ligase (NAD(+)) (EC 6.5.1.2)	Genetic Information Processing	Replication and repair	DNA replication	24	23	24	29	24	25	25	24	24	26	25	25	24	25	25	27	25	25	24	23	24	33	29	32	28	29
cluster158	Replicative DNA helicase (DnaB) (EC 3.6.4.12)	Genetic Information Processing	Replication and repair	DNA replication	26	25	26	31	26	27	27	26	26	28	27	27	26	27	27	29	27	27	26	25	26	35	31	34	30	31
cluster17	Ribonuclease HI (EC 3.1.26.4)	Genetic Information Processing	Replication and repair	DNA replication	114	108	110	113	109	109	111	111	112	112	110	109	111	112	110	117	109	111	116	115	114	122	118	121	117	119
cluster18	DNA polymerase III epsilon subunit (EC 2.7.7.7)	Genetic Information Processing	Replication and repair	DNA replication	115	109	111	114	110	110	112	112	113	113	111	110	112	113	111	118	110	112	117	116	115	123	119	122	118	120
cluster198	DNA polymerase III subunits gamma and tau (EC 2.7.7.7)	Genetic Information Processing	Replication and repair	DNA replication	315	306	307	307	307	304	308	308	314	310	306	303	309	312	308	320	303	309	315	315	319	333	329	334	325	331
cluster238	DNA polymerase I (EC 2.7.7.7)	Genetic Information Processing	Replication and repair	DNA replication	359	349	351	351	349	347	351	351	357	353	349	346	351	354	350	364	345	351	358	357	361	378	374	377	370	377
cluster268	DNA polymerase III beta subunit (EC 2.7.7.7)	Genetic Information Processing	Replication and repair	DNA replication	400	387	390	391	387	387	393	392	395	393	388	385	391	394	392	403	387	392	397	396	400	430	425	431	420	429
cluster317	DNA polymerase III delta prime subunit (EC 2.7.7.7)	Genetic Information Processing	Replication and repair	DNA replication	78	73	74	79	74	76	75	75	76	77	75	76	75	76	74	79	76	75	73	72	73	81	77	81	76	79
cluster346	DNA polymerase III alpha subunit (EC 2.7.7.7)	Genetic Information Processing	Replication and repair	DNA replication		197	199	200	198	196	198	198	204	201	198	197	199	202	199	209	196	198	206	204	207	220	218	218	214	216
cluster436	DNA primase (EC 2.7.7.-)	Genetic Information Processing	Replication and repair	DNA replication																						232	230	231	226	229
cluster58	Single-stranded DNA-binding protein	Genetic Information Processing	Replication and repair	DNA replication	15	14	15	20	15	16	16	15	15	17	16	16	15	16	16	17	16	16	15	14	15	23	19	22	18	19
cluster1	Exodeoxyribonuclease V gamma chain (EC 3.1.11.5)	Genetic Information Processing	Replication and repair	Homologous recombination	380	369	371	371	369	367	373	371	376;377	375	370	366	371	373	372	384	366	372	378	377	381	408;409	403;404	407	399;400	407
cluster103	RecA protein	Genetic Information Processing	Replication and repair	Homologous recombination	20	19	20	25	20	21	21	20	20	22	21	21	20	21	21	22	21	21	20	19	20	28	24	27	23	24
cluster2	Exodeoxyribonuclease V beta chain (EC 3.1.11.5)	Genetic Information Processing	Replication and repair	Homologous recombination	378	368	370	370	368	366	372	370	375	374	369	364;365	370	372	371	383	364;365	371	377	376	380	407	402	406	398	406
cluster241	Helicase PriA essential for oriC/DnaA-independent DNA replication	Genetic Information Processing	Replication and repair	Homologous recombination	366	356	358	358	356	354	358	358	363	361	357	352	358	360	358	371	352	359	365	364	368	387	382	386	379	386
cluster250	Exodeoxyribonuclease V alpha chain (EC 3.1.11.5)	Genetic Information Processing	Replication and repair	Homologous recombination	377	367	369	369	367	365	371	369	374	373	368	363	369	371	370	382	363	370	376	375	379	406	401	405	397	405
cluster404	Crossover junction endodeoxyribonuclease RuvC (EC 3.1.22.4)	Genetic Information Processing	Replication and repair	Homologous recombination	388			377		374	380	379				372	378	380	379		374	379	384	383	387
cluster216	Exodeoxyribonuclease I (EC 3.1.11.1)	Genetic Information Processing	Replication and repair	Mismatch repair	334	324	326	326	325	322	326	326	331	328	324	321	327	330	326	339	321	327	334	333	337	353	350	353	345	352
cluster25	DNA mismatch repair protein MutS	Genetic Information Processing	Replication and repair	Mismatch repair	122	116	118	121	117	117	119	119	120	120	118	117	119	120	118	125	117	119	124	123	122	131	126	129	125	127
cluster252	DNA mismatch repair endonuclease MutH	Genetic Information Processing	Replication and repair	Mismatch repair	382	370	373	372	370	369	375	373	378	376	371	367	373	375	374	385	369	374	379	378	382	411	406	409	402	409
cluster53	DNA mismatch repair protein MutL	Genetic Information Processing	Replication and repair	Mismatch repair	158	149	155	156	151	152	154	154	146	156	151	153	154	157	153	164	152	154	160	159	158	174	168	171	165	169
cluster74	ATP-dependent DNA helicase UvrD/PcrA (EC 3.6.4.12)	Genetic Information Processing	Replication and repair	Nucleotide excision repair	169	173	179	179	176	176	178	178	180	180	176	176	178	181	177	188	176	178	182	181	182	198	196	196	192	194
cluster118	DNA-directed RNA polymerase alpha subunit (EC 2.7.7.6)	Genetic Information Processing	Transcription	RNA polymerase	234	226	228	227	227	223	227	225	233	229	226	223	228	231	228	239	222	227	234	232	238	251	247	251	242	248
cluster175	DNA-directed RNA polymerase beta' subunit (EC 2.7.7.6)	Genetic Information Processing	Transcription	RNA polymerase	294	285	286	286	286	283	287	286	293	289	285	282	288	291	287	299	282	288	294	293	298	311	307	312	303	309
cluster176	DNA-directed RNA polymerase beta subunit (EC 2.7.7.6)	Genetic Information Processing	Transcription	RNA polymerase	295	286	287	287	287	284	288	287	294	290	286	283	289	292	288	300	283	289	295	294	299	312	308	313	304	310
cluster271	DNA-directed RNA polymerase omega subunit (EC 2.7.7.6)	Genetic Information Processing	Transcription	RNA polymerase	402	389	392	393	389	389	395	394	397	395	390	387	393	396	394	405	389	394	399	398	402	432	427	433	422	431
cluster113	Alanyl-tRNA synthetase (EC 6.1.1.7)	Genetic Information Processing	Translation	Aminoacyl-tRNA biosynthesis	21	20	21	26	21	22	22	21	21	23	22	22	21	22	22	23	22	22	21	20	21	29	25	28	24	25
cluster149	Cysteinyl-tRNA synthetase (EC 6.1.1.16)	Genetic Information Processing	Translation	Aminoacyl-tRNA biosynthesis	25	24	25	30	25	26	26	25	25	27	26	26	25	26	26	28	26	26	25	24	25	34	30	33	29	30
cluster150	Asparaginyl-tRNA synthetase (EC 6.1.1.22)	Genetic Information Processing	Translation	Aminoacyl-tRNA biosynthesis	268	259	260	259	260	256	261	259	266	262	259	255	262	265	262	273	255	261	268	267	272	283	280	285	276	282
cluster159	Leucyl-tRNA synthetase (EC 6.1.1.4)	Genetic Information Processing	Translation	Aminoacyl-tRNA biosynthesis	277	268	269	269	269	266	270	268	275	271	268	265	271	274	271	282	265	270	276	275	280	293	290	295	286	292
cluster162	Glutaminyl-tRNA synthetase (EC 6.1.1.18)	Genetic Information Processing	Translation	Aminoacyl-tRNA biosynthesis	280	271	272	272	272	269	273	271	278	274	271	268	274	277	274	285	268	273	279	278	283	296	293	298	289	295
cluster189	Histidyl-tRNA synthetase (EC 6.1.1.21)	Genetic Information Processing	Translation	Aminoacyl-tRNA biosynthesis	30	28	30	35	29	31	31	30	31	31	30	31	30	31	31	33	31	31	29	28	29	39	35	38	34	35
cluster204	Tryptophanyl-tRNA synthetase (EC 6.1.1.2)	Genetic Information Processing	Translation	Aminoacyl-tRNA biosynthesis	320	311	312	312	312	309	313	313	319	315	311	308	314	317	313	325	308	314	320	320	324	339	335	339	331	338
cluster258	Aspartyl-tRNA synthetase (EC 6.1.1.12) @ Aspartyl-tRNA(Asn) synthetase (EC 6.1.1.23)	Genetic Information Processing	Translation	Aminoacyl-tRNA biosynthesis	390	376	379	379	376	376	382	381	384	382	377	374	380	382	381	391	376	381	386	385	389	418	413	418	408	416
cluster259	Arginyl-tRNA synthetase (EC 6.1.1.19)	Genetic Information Processing	Translation	Aminoacyl-tRNA biosynthesis	391	377	380	380	377	377	383	382	385	383	378	375	381	384	382	393	377	382	387	386	390	420	415	420	410	418
cluster278	Seryl-tRNA synthetase (EC 6.1.1.11)	Genetic Information Processing	Translation	Aminoacyl-tRNA biosynthesis	409	396	399	400	397	396	402	401	404	402	397	394	400	403	401	412	397	401	406	405	409	443	437	444	432	441
cluster289	Glycyl-tRNA synthetase beta chain (EC 6.1.1.14)	Genetic Information Processing	Translation	Aminoacyl-tRNA biosynthesis	43	41	43	48	42	44	44	43	43	44	43	45	43	44	44	46	44	44	42	41	42	52	48	51	47	48
cluster290	Glycyl-tRNA synthetase alpha chain (EC 6.1.1.14)	Genetic Information Processing	Translation	Aminoacyl-tRNA biosynthesis	44	42	44	49	43	45	45	44	44	45	44	46	44	45	45	47	45	45	43	42	43	53	49	52	48	49
cluster296	Isoleucyl-tRNA synthetase (EC 6.1.1.5)	Genetic Information Processing	Translation	Aminoacyl-tRNA biosynthesis	51	48	50	55	49	51	51	50	50	51	50	52	50	52	51	54	51	51	48	47	48	59	55	58	54	56
cluster328	Threonyl-tRNA synthetase (EC 6.1.1.3)	Genetic Information Processing	Translation	Aminoacyl-tRNA biosynthesis	90	84	86	91	85	88	87	87	88	88	87	88	87	88	86	96	88	87	91	91	91	100	96	99	94	97
cluster333	Phenylalanyl-tRNA synthetase alpha chain (EC 6.1.1.20)	Genetic Information Processing	Translation	Aminoacyl-tRNA biosynthesis	94	88	90	95	89	92	91	91	92	92	91	92	91	92	90	100	92	91	96	95	95	104	100	103	98	101
cluster334	Phenylalanyl-tRNA synthetase beta chain (EC 6.1.1.20)	Genetic Information Processing	Translation	Aminoacyl-tRNA biosynthesis	95	89	91	96	90	93	92	92	93	93	92	93	92	93	91	101	93	92	97	96	96	105	101	104	99	102
cluster336	Tyrosyl-tRNA synthetase (EC 6.1.1.1)	Genetic Information Processing	Translation	Aminoacyl-tRNA biosynthesis	97	91	93	98	92	95	94	94	95	95	94	95	94	95	93	103	95	94	99	98	98	107	103	107	102	105
cluster41	Valyl-tRNA synthetase (EC 6.1.1.9)	Genetic Information Processing	Translation	Aminoacyl-tRNA biosynthesis	137	132	133	136	133	132	134	134	136	136	133	132	134	135	133	140	132	134	139	138	137	145	140	143	139	141
cluster69	Lysyl-tRNA synthetase (class II) (EC 6.1.1.6)	Genetic Information Processing	Translation	Aminoacyl-tRNA biosynthesis	174	168	174	174	171	171	173	173	174	175	171	171	173	176	172	183	171	173	177	176	177	193	190	191	187	189
cluster94	Prolyl-tRNA synthetase (EC 6.1.1.15), bacterial type	Genetic Information Processing	Translation	Aminoacyl-tRNA biosynthesis	202	195	197	198	196	194	196	196	202	199	196	195	197	200	197	207	194	196	204	202	205	218	216	216	212	214
cluster101	SSU ribosomal protein S2p (SAe)	Genetic Information Processing	Translation	Ribosome	216	206	208	208	207	205	207	207	214	211	207	205	208	211	208	218	204	207	215	213	217	228	226	227	222	225
cluster106	SSU ribosomal protein S21p	Genetic Information Processing	Translation	Ribosome	220	210	212	212	211	209	211	211	218	215	211	209	212	215	212	222	208	211	219	217	221	233	231	232	227	230
cluster117	LSU ribosomal protein L17p	Genetic Information Processing	Translation	Ribosome	233	225	227	226	226	222	226	224	232	228	225	222	227	230	227	238	221	226	233	231	237	250	246	250	241	247
cluster119	SSU ribosomal protein S4p (S9e) @ SSU ribosomal protein S4p (S9e), zinc-independent	Genetic Information Processing	Translation	Ribosome	235	227	229	228	228	224	228	226	234	230	227	224	229	232	229	240	223	228	235	233	239	252	248	252	243	249
cluster120	SSU ribosomal protein S11p (S14e)	Genetic Information Processing	Translation	Ribosome	236	228	230	229	229	225	229	227	235	231	228	225	230	233	230	241	224	229	236	234	240	253	249	253	244	250
cluster121	SSU ribosomal protein S13p (S18e)	Genetic Information Processing	Translation	Ribosome	237	229	231	230	230	226	230	228	236	232	229	226	231	234	231	242	225	230	237	235	241	254	250	254	245	251
cluster123	LSU ribosomal protein L15p (L27Ae)	Genetic Information Processing	Translation	Ribosome	240	232	234	233	233	229	233	231	239	235	232	229	234	237	234	245	228	233	240	238	244	257	253	257	248	254
cluster124	LSU ribosomal protein L30p (L7e)	Genetic Information Processing	Translation	Ribosome	241	233	235	234	234	230	234	232	240	236	233	230	235	238	235	246	229	234	241	239	245	258	254	258	249	255
cluster125	SSU ribosomal protein S5p (S2e)	Genetic Information Processing	Translation	Ribosome	242	234	236	235	235	231	235	233	241	237	234	231	236	239	236	247	230	235	242	240	246	259	255	259	250	256
cluster126	LSU ribosomal protein L18p (L5e)	Genetic Information Processing	Translation	Ribosome	243	235	237	236	236	232	236	234	242	238	235	232	237	240	237	248	231	236	243	241	247	260	256	260	251	257
cluster127	LSU ribosomal protein L6p (L9e)	Genetic Information Processing	Translation	Ribosome	244	236	238	237	237	233	237	235	243	239	236	233	238	241	238	249	232	237	244	242	248	261	257	261	252	258
cluster128	SSU ribosomal protein S8p (S15Ae)	Genetic Information Processing	Translation	Ribosome	245	237	239	238	238	234	238	236	244	240	237	234	239	242	239	250	233	238	245	243	249	262	258	262	253	259
cluster130	SSU ribosomal protein S14p (S29e) @ SSU ribosomal protein S14p (S29e), zinc-independent	Genetic Information Processing	Translation	Ribosome	246	238	240	239	239	235	239	237	245	241	238	235	240	243	240	251	234	239	246	244	250	263	259	263	254	260
cluster131	LSU ribosomal protein L5p (L11e)	Genetic Information Processing	Translation	Ribosome	247	239	241	240	240	236	240	238	246	242	239	236	241	244	241	252	235	240	247	245	251	264	260	264	255	261
cluster132	LSU ribosomal protein L24p (L26e)	Genetic Information Processing	Translation	Ribosome	248	240	242	241	241	237	241	239	247	243	240	237	242	245	242	253	236	241	248	246	252	265	261	265	256	262
cluster133	LSU ribosomal protein L14p (L23e)	Genetic Information Processing	Translation	Ribosome	249	241	243	242	242	238	242	240	248	244	241	238	243	246	243	254	237	242	249	247	253	266	262	266	257	263
cluster134	SSU ribosomal protein S17p (S11e)	Genetic Information Processing	Translation	Ribosome	250	242	244	243	243	239	243	241	249	245	242	239	244	247	244	255	238	243	250	248	254	267	263	267	258	264
cluster135	LSU ribosomal protein L16p (L10e)	Genetic Information Processing	Translation	Ribosome	252	244	246	245	245	241	245	243	251	247	244	241	246	249	246	257	240	245	252	250	256	268	265	269	260	266
cluster136	SSU ribosomal protein S3p (S3e)	Genetic Information Processing	Translation	Ribosome	253	245	247	246	246	242	246	244	252	248	245	242	247	250	247	258	241	246	253	251	257	269	266	270	261	267
cluster137	LSU ribosomal protein L22p (L17e)	Genetic Information Processing	Translation	Ribosome	254	246	248	247	247	243	247	245	253	249	246	243	248	251	248	259	242	247	254	252	258	270	267	271	262	268
cluster138	SSU ribosomal protein S19p (S15e)	Genetic Information Processing	Translation	Ribosome	255	247	249	248	248	244	248	246	254	250	247	244	249	252	249	260	243	248	255	253	259	271	268	272	263	269
cluster140	LSU ribosomal protein L2p (L8e)	Genetic Information Processing	Translation	Ribosome	256	248	250	249	249	245	249	247	255	251	248	245	250	253	250	261	244	249	256	254	260	272	269	273	264	270
cluster141	LSU ribosomal protein L23p (L23Ae)	Genetic Information Processing	Translation	Ribosome	257	249	251	250	250	246	250	248	256	252	249	246	251	254	251	262	245	250	257	255	261	273	270	274	265	271
cluster142	LSU ribosomal protein L4p (L1e)	Genetic Information Processing	Translation	Ribosome	258	250	252	251	251	247	251	249	257	253	250	247	252	255	252	263	246	251	258	256	262	274	271	275	266	272
cluster143	LSU ribosomal protein L3p (L3e)	Genetic Information Processing	Translation	Ribosome	259	251	253	252	252	248	252	250	258	254	251	248	253	256	253	264	247	252	259	257	263	275	272	276	267	273
cluster144	SSU ribosomal protein S10p (S20e)	Genetic Information Processing	Translation	Ribosome	260	252	254	253	253	249	253	251	259	255	252	249	254	257	254	265	248	253	260	258	264	276	273	277	268	274
cluster152	SSU ribosomal protein S1p	Genetic Information Processing	Translation	Ribosome	271	262	263	262	263	259	264	262	269	265	262	258	265	268	265	276	258	264	270	269	274	287	284	289	280	286
cluster168	SSU ribosomal protein S15p (S13e)	Genetic Information Processing	Translation	Ribosome	286	277	278	278	278	275	279	277	284	281	277	274	280	283	280	291	274	279	285	284	289	302	299	304	295	301
cluster177	LSU ribosomal protein L7p/L12p (P1/P2)	Genetic Information Processing	Translation	Ribosome	296	287	288	288	288	285	289	289	295	291	287	284	290	293	289	301	284	290	296	295	300	313	309	314	305	311
cluster179	LSU ribosomal protein L1p (L10Ae)	Genetic Information Processing	Translation	Ribosome	298	289	290	290	290	287	291	291	297	293	289	286	292	295	291	303	286	292	298	297	302	315	311	316	307	313
cluster180	LSU ribosomal protein L11p (L12e)	Genetic Information Processing	Translation	Ribosome	299	290	291	291	291	288	292	292	298	294	290	287	293	296	292	304	287	293	299	298	303	316	312	317	308	314
cluster185	SSU ribosomal protein S7p (S5e)	Genetic Information Processing	Translation	Ribosome	304	295	296	296	296	293	297	297	303	299	295	292	298	301	297	309	292	298	304	303	308	321	317	322	313	319
cluster186	SSU ribosomal protein S12p (S23e)	Genetic Information Processing	Translation	Ribosome	305	296	297	297	297	294	298	298	304	300	296	293	299	302	298	310	293	299	305	304	309	322	318	323	314	320
cluster195	SSU ribosomal protein S6p	Genetic Information Processing	Translation	Ribosome	312	303	304	304	304	301	305	305	311	307	303	300	306	309	305	317	300	306	312	312	316	330	326	331	322	328
cluster196	SSU ribosomal protein S18p @ SSU ribosomal protein S18p, zinc-independent	Genetic Information Processing	Translation	Ribosome	313	304	305	305	305	302	306	306	312	308	304	301	307	310	306	318	301	307	313	313	317	331	327	332	323	329
cluster197	LSU ribosomal protein L9p	Genetic Information Processing	Translation	Ribosome	314	305	306	306	306	303	307	307	313	309	305	302	308	311	307	319	302	308	314	314	318	332	328	333	324	330
cluster240	LSU ribosomal protein L31p @ LSU ribosomal protein L31p, zinc-dependent	Genetic Information Processing	Translation	Ribosome	365	355	357	357	355	353	357	357	362	360	356	351	357	359	357	370	351	358	364	363	367	386	381	385	378	385
cluster246	SSU ribosomal protein S16p	Genetic Information Processing	Translation	Ribosome	373	363	365	365	363	361	367	365	370	369	364	359	365	367	366	378	359	366	372	371	375	402	397	401	393	401
cluster249	LSU ribosomal protein L19p	Genetic Information Processing	Translation	Ribosome	376	366	368	368	366	364	370	368	373	372	367	362	368	370	369	381	362	369	375	374	378	405	400	404	396	404
cluster281	LSU ribosomal protein L13p (L13Ae)	Genetic Information Processing	Translation	Ribosome	412	398	401	402	399	398	405	403	406	404	399	396	402	404	403	414	399	403	408	407	411	445	439	446	434	443
cluster282	SSU ribosomal protein S9p (S16e)	Genetic Information Processing	Translation	Ribosome	413	399	402	403	400	399	406	404	407	405	400	397	403	405	404	415	400	404	409	408	412	446	440	447	435	444
cluster284	LSU ribosomal protein L21p	Genetic Information Processing	Translation	Ribosome	415	401	404	405	402	401	408	406	409	407	402	399	405	407	406	417	402	406	411	410	414	448	442	449	437	446
cluster285	LSU ribosomal protein L27p	Genetic Information Processing	Translation	Ribosome	416	402	405	406	403	402	409	407	410	408	403	400	406	408	407	418	403	407	412	411	415	449	443	450	438	447
cluster293	LSU ribosomal protein L25p	Genetic Information Processing	Translation	Ribosome	47	45	47	52	46	48	48	47	47	48	47	49	47	48	48	51	48	48	46	45	46	56	52	55	51	53
cluster297	SSU ribosomal protein S20p	Genetic Information Processing	Translation	Ribosome	52	49	51	56	50	52	52	51	51	52	51	53	51	53	52	55	52	52	49	48	49	60	56	59	55	57
cluster311	LSU ribosomal protein L32p @ LSU ribosomal protein L32p, zinc-independent	Genetic Information Processing	Translation	Ribosome	71	66	67	72	67	69	68	68	69	70	68	69	68	69	67	71	69	68	65	64	65	76	72	75	71	73
cluster330	LSU ribosomal protein L35p	Genetic Information Processing	Translation	Ribosome	92	86	88	93	87	90	89	89	90	90	89	90	89	90	88	98	90	89	94	93	93	102	98	101	96	99
cluster331	LSU ribosomal protein L20p	Genetic Information Processing	Translation	Ribosome	93	87	89	94	88	91	90	90	91	91	90	91	90	91	89	99	91	90	95	94	94	103	99	102	97	100
cluster351	LSU ribosomal protein L29p (L35e)	Genetic Information Processing	Translation	Ribosome	251	243	245	244	244	240	244	242	250	246	243	240	245	248	245	256	239	244	251	249	255		264	268	259	265
cluster353	LSU ribosomal protein L10p (P0)	Genetic Information Processing	Translation	Ribosome	297	288	289	289	289	286	290	290		292	288	285	291	294	290	302	285	291	297	296	301	314	310	315	306	312
cluster358	LSU ribosomal protein L28p @ LSU ribosomal protein L28p, zinc-independent	Genetic Information Processing	Translation	Ribosome	363	353	355	355	353	351	355	355		358	354	349	355	357	355	368	349	356	362	361	365	384	379	383	376	383
cluster359	LSU ribosomal protein L33p @ LSU ribosomal protein L33p, zinc-independent	Genetic Information Processing	Translation	Ribosome	364	354	356	356	354	352	356	356		359	355	350	356	358	356	369	350	357	363	362	366	385	380	384	377	384
cluster474;cluster614;cluster638;cluster523;cluster550;cluster494;cluster511;cluster482;cluster549;cluster625;cluster651;cluster403	LSU ribosomal protein L34p	Genetic Information Processing	Translation	Ribosome		386	389	389	386	386	392	391	394	392	387	384	390	393	391	402	386	391	396	395	399	429	424	430	419	428
cluster514;cluster472;cluster517;cluster587;cluster580;cluster615;cluster637;cluster493;cluster602;cluster608;cluster613;cluster526;cluster530;cluster604;cluster574;cluster640;cluster618;cluster522;cluster641;cluster619;cluster537;cluster485;cluster610;cluster557;cluster582	LSU ribosomal protein L36p	Genetic Information Processing	Translation	Ribosome	238	230	232	231	231	227	231	229	237	233	230	227	232	235	232	243	226	231	238	236	242	255		255	246	252
cluster46	Ribonuclease III (EC 3.1.26.3)	Genetic Information Processing	Translation	Ribosome biogenesis in eukaryotes	151	143	149	150	145	146	148	148	140	150	145	147	148	151	147	158	146	148	154	153	152	164	159	162	157	160
cluster54	3'-to-5' oligoribonuclease (orn)	Genetic Information Processing	Translation	Ribosome biogenesis in eukaryotes	159	150	156	157	152	153	155	155	147	157	152	154	155	158	154	165	153	155	161	160	159	175	169	172	166	170
cluster109	tRNA nucleotidyltransferase (EC 2.7.7.21) (EC 2.7.7.25)	Genetic Information Processing	Translation	RNA transport	223	213	215	215	214	212	214	214	221	218	214	212	215	218	215	225	211	214	222	220	224	236	234	235	230	233
cluster236	Deacetylases, including yeast histone deacetylase and acetoin utilization protein	Human Diseases	Drug resistance: antimicrobial	Cationic antimicrobial peptide (CAMP) resistance	358	348	350	350	348	346	350	350	356	352	348	345	350	353	349	363	344	350	357	356	360	377	373	376	369	376
cluster48	Translation elongation factor LepA	Human Diseases	Infectious disease: bacterial	Legionellosis	154	145	151	152	147	148	150	150	142	152	147	149	150	153	149	160	148	150	156	155	154	166	161	164	159	162
cluster42	Ornithine carbamoyltransferase (EC 2.1.3.3)	Metabolism	Amino acid metabolism	Arginine biosynthesis	138	133	134	137	134	133	135	135	137	137	134	133	135	136	134	141	133	135	140	139	138	146	141	144	140	142
cluster23	S-adenosylmethionine synthetase (EC 2.5.1.6)	Metabolism	Amino acid metabolism	Cysteine and methionine metabolism	120	114	116	119	115	115	117	117	118	118	116	115	117	118	116	123	115	117	122	121	120	128	124	127	123	125
cluster367	Branched-chain amino acid aminotransferase (EC 2.6.1.42)	Metabolism	Amino acid metabolism	Cysteine and methionine metabolism	179	163	169	169	166	166	168	168	169	170	166	166	168	171	167	178	166	168			171	188	182	185	179	183
cluster427	5-methyltetrahydropteroyltriglutamate-- homocysteine methyltransferase (EC 2.1.1.14)	Metabolism	Amino acid metabolism	Cysteine and methionine metabolism																25						31	27	30	26	27
cluster429	Cystathionine beta-lyase, type II (EC 4.4.1.8)	Metabolism	Amino acid metabolism	Cysteine and methionine metabolism																392						419	414	419	409	417
cluster410	Cystathionine gamma-synthase (EC 2.5.1.48)	Metabolism	Amino acid metabolism	Cysteine and methionine metabolism				11 (fragm)						10		9 (fragm)				10					8	12	8	11	9	8
cluster193	Aspartate-semialdehyde dehydrogenase (EC 1.2.1.11)	Metabolism	Amino acid metabolism	Glycine, serine and threonine metabolism	310	301	302	302	302	299	303	303	309	305	301	298	304	307	303	315	298	304	310	309	314	327	323	328	319	325
cluster230	Threonine synthase (EC 4.2.3.1)	Metabolism	Amino acid metabolism	Glycine, serine and threonine metabolism	349	339	341	341	339	337	341	341	347	343	339	336	341	344	340	354	335	341	349	348	352	368	365	368	360	367
cluster231	Homoserine kinase (EC 2.7.1.39)	Metabolism	Amino acid metabolism	Glycine, serine and threonine metabolism	350	340	342	342	340	338	342	342	348	344	340	337	342	345	341	355	336	342	350	349	353	369	366	369	361	368
cluster232	Aspartokinase (EC 2.7.2.4) / Homoserine dehydrogenase (EC 1.1.1.3)	Metabolism	Amino acid metabolism	Glycine, serine and threonine metabolism	351	341	343	343	341	339	343	343	349	345	341	338	343	346	342	356	337	343	351	350	354	370	367	370	362	369
cluster10	Imidazole glycerol phosphate synthase cyclase subunit (EC 4.1.3.-)	Metabolism	Amino acid metabolism	Histidine metabolism	108	102	104	107	103	103	105	105	106	106	104	103	105	106	104	111	103	105	110	109	108	116	112	115	111	113
cluster11	Phosphoribosylformimino-5-aminoimidazole carboxamide ribotide isomerase (EC 5.3.1.16)	Metabolism	Amino acid metabolism	Histidine metabolism	109	103	105	108	104	104	106	106	107	107	105	104	106	107	105	112	104	106	111	110	109	117	113	116	112	114
cluster12	Imidazole glycerol phosphate synthase amidotransferase subunit (EC 2.4.2.-)	Metabolism	Amino acid metabolism	Histidine metabolism	110	104	106	109	105	105	107	107	108	108	106	105	107	108	106	113	105	107	112	111	110	118	114	117	113	115
cluster13	Histidinol-phosphatase (EC 3.1.3.15) / Imidazoleglycerol-phosphate dehydratase (EC 4.2.1.19)	Metabolism	Amino acid metabolism	Histidine metabolism	111	105	107	110	106	106	108	108	109	109	107	106	108	109	107	114	106	108	113	112	111	119	115	118	114	116
cluster14	Histidinol dehydrogenase (EC 1.1.1.23)	Metabolism	Amino acid metabolism	Histidine metabolism	112	106	108	111	107	107	109	109	110	110	108	107	109	110	108	115	107	109	114	113	112	120	116	119	115	117
cluster15	ATP phosphoribosyltransferase (EC 2.4.2.17) => HisGl	Metabolism	Amino acid metabolism	Histidine metabolism	113	107	109	112	108	108	110	110	111	111	109	108	110	111	109	116	108	110	115	114	113	121	117	120	116	118
cluster9	Phosphoribosyl-AMP cyclohydrolase (EC 3.5.4.19) / Phosphoribosyl-ATP pyrophosphatase (EC 3.6.1.31)	Metabolism	Amino acid metabolism	Histidine metabolism	107	101	103	106	102	102	104	104	105	105	103	102	104	105	103	110	102	104	109	108	107	115	111	114	110	112
cluster129	2,3,4,5-tetrahydropyridine-2,6-dicarboxylate N-succinyltransferase (EC 2.3.1.117)	Metabolism	Amino acid metabolism	Lysine biosynthesis	23	22	23	28	23	24	24	23	23	25	24	24	23	24	24	26	24	24	23	22	23	32	28	31	27	28
cluster253	Diaminopimelate decarboxylase (EC 4.1.1.20)	Metabolism	Amino acid metabolism	Lysine biosynthesis	383	371	374	373	371	370	376	374	379	377	372	368	374	376	375	386	370	375	380	379	383	412	407	411	403	410
cluster28	UDP-N-acetylmuramoylalanyl-D-glutamate--2,6- diaminopimelate ligase (EC 6.3.2.13)	Metabolism	Amino acid metabolism	Lysine biosynthesis	125	119	121	124	120	120	122	122	124	123	121	120	122	123	121	128	120	122	127	126	125	133	128	131	127	129
cluster288	4-hydroxy-tetrahydrodipicolinate synthase (EC 4.3.3.7)	Metabolism	Amino acid metabolism	Lysine biosynthesis	42	40	42	47	41	43	43	42	42	43	42	44	42	43	43	45	43	43	41	40	41	51	47	50	46	47
cluster29	UDP-N-acetylmuramoylalanyl-D-glutamyl-2,6- diaminopimelate--D-alanyl-D-alanine ligase (EC 6.3.2.10)	Metabolism	Amino acid metabolism	Lysine biosynthesis	126	120	122	125	121	121	123	123	125	124	122	121	123	124	122	129	121	123	128	127	126	134	129	132	128	130
cluster294	4-hydroxy-tetrahydrodipicolinate reductase (EC 1.17.1.8)	Metabolism	Amino acid metabolism	Lysine biosynthesis	48	46	48	53	47	49	49	48	48	49	48	50	48	49	49	52	49	49	47	46	47	57	53	56	52	54
cluster73	Diaminopimelate epimerase (EC 5.1.1.7)	Metabolism	Amino acid metabolism	Lysine biosynthesis	170	172	178	178	175	175	177	177	179	179	175	175	177	180	176	187	175	177	181	180	181	197	195	195	191	193
cluster85	N-succinyl-L,L-diaminopimelate desuccinylase (EC 3.5.1.18)	Metabolism	Amino acid metabolism	Lysine biosynthesis	193	187	189	190	188	186	188	188	193	191	188	187	189	192	189	199	186	188	196	194	196	209	207	207	203	205
cluster114	Shikimate 5-dehydrogenase I alpha (EC 1.1.1.25)	Metabolism	Amino acid metabolism	Phenylalanine, tyrosine and tryptophan biosynthesis	229	221	223	222	222	218	222	220	229	225	222	218	223	226	223	234	217	222	230	228	233	246	242	246	237	243
cluster153	3-phosphoshikimate 1-carboxyvinyltransferase (EC2.5.1.19)	Metabolism	Amino acid metabolism	Phenylalanine, tyrosine and tryptophan biosynthesis	272	263	264	263	264	260	265	263	270	266	263	259	266	269	266	277	259	265	271	270	275	288	285	290	281	287
cluster188	3-dehydroquinate dehydratase II (EC 4.2.1.10)	Metabolism	Amino acid metabolism	Phenylalanine, tyrosine and tryptophan biosynthesis	2	1	2	3	2	3	3	2	2	3	3	2	2	3	2	3	3	3	2	2	2	2	2	4	2	1
cluster201	Shikimate kinase I (EC 2.7.1.71)	Metabolism	Amino acid metabolism	Phenylalanine, tyrosine and tryptophan biosynthesis	317	308	309	309	309	306	310	310	316	312	308	305	311	314	310	322	305	311	317	317	321	336	332	336	328	335
cluster202	3-dehydroquinate synthase (EC 4.2.3.4)	Metabolism	Amino acid metabolism	Phenylalanine, tyrosine and tryptophan biosynthesis	318	309	310	310	310	307	311	311	317	313	309	306	312	315	311	323	306	312	318	318	322	337	333	337	329	336
cluster233	2-keto-3-deoxy-D-arabino-heptulosonate-7- phosphate synthase I alpha (EC 2.5.1.54)	Metabolism	Amino acid metabolism	Phenylalanine, tyrosine and tryptophan biosynthesis	353	343	345	345	343	341	345	345	351	347	343	340	345	348	344	358	339	345	353	352	356	372	369	372	364	371
cluster234	Chorismate mutase I (EC 5.4.99.5) / Cyclohexadienyl dehydrogenase (EC 1.3.1.12)(EC 1.3.1.43) # AroHI/TyrAc, NAD-specific	Metabolism	Amino acid metabolism	Phenylalanine, tyrosine and tryptophan biosynthesis	354	344	346	346	344	342	346	346	352	348	344	341	346	349	345	359	340	346	354	353	357	373	370	373	365	372
cluster339	Chorismate synthase (EC 4.2.3.5)	Metabolism	Amino acid metabolism	Phenylalanine, tyrosine and tryptophan biosynthesis	141	136	137	140	137	136	138	138		142	137	137	138	139	137	145	136	138	145	144	143	151	146	149	145	147
cluster412	Tryptophan synthase alpha chain (EC 4.2.1.20)	Metabolism	Amino acid metabolism	Phenylalanine, tyrosine and tryptophan biosynthesis																85			80	80	80	89	85	88	83	86
cluster413	Tryptophan synthase beta chain (EC 4.2.1.20)	Metabolism	Amino acid metabolism	Phenylalanine, tyrosine and tryptophan biosynthesis																86			81	81	81	90	86	89	84	87
cluster414	Indole-3-glycerol phosphate synthase (EC 4.1.1.48) / Phosphoribosylanthranilate isomerase (EC 5.3.1.24)	Metabolism	Amino acid metabolism	Phenylalanine, tyrosine and tryptophan biosynthesis																87			82	82	82	91	87	90	85	88
cluster415	Anthranilate phosphoribosyltransferase (EC 2.4.2.18)	Metabolism	Amino acid metabolism	Phenylalanine, tyrosine and tryptophan biosynthesis																88			83	83	83	92	88	91	86	89
cluster417	Anthranilate synthase, aminase component (EC 4.1.3.27)	Metabolism	Amino acid metabolism	Phenylalanine, tyrosine and tryptophan biosynthesis																90			85	85	85	94	90	93	88	91
cluster62	Ketol-acid reductoisomerase (NADP(+)) (EC 1.1.1.86)	Metabolism	Amino acid metabolism	Valine, leucine and isoleucine biosynthesis	181	161	167	167	164	164	166	166	167	168	164	164	166	169	165	176	164	166	169	168	169	186	180	183	177	181
cluster63	Dihydroxy-acid dehydratase (EC 4.2.1.9)	Metabolism	Amino acid metabolism	Valine, leucine and isoleucine biosynthesis	180	162	168	168	165	165	167	167	168	169	165	165	167	170	166	177	165	167	170	169	170	187	181	184	178	182
cluster283	UDP-N-acetylglucosamine 1-carboxyvinyltransferase (EC 2.5.1.7)	Metabolism	Carbohydrate metabolism	Amino sugar and nucleotide sugar metabolism	414	400	403	404	401	400	407	405	408	406	401	398	404	406	405	416	401	405	410	409	413	447	441	448	436	445
cluster368	UDP-N-acetylenolpyruvoylglucosamine reductase (EC 1.1.1.158)	Metabolism	Carbohydrate metabolism	Amino sugar and nucleotide sugar metabolism	1		1	2	1	2	2	1	1	2	2	1	1	2	1	2	2	2	1	1	1	1	1	3	1
cluster467	hypothetical protein	Metabolism	Carbohydrate metabolism	Amino sugar and nucleotide sugar metabolism							284	283
cluster543	N-acetylglucosamine-1-phosphate uridyltransferase (EC 2.7.7.23) / Glucosamine-1-phosphate N-acetyltransferase (EC 2.3.1.157)	Metabolism	Carbohydrate metabolism	Amino sugar and nucleotide sugar metabolism							361
cluster64	Acetolactate synthase small subunit (EC 2.2.1.6)	Metabolism	Carbohydrate metabolism	Butanoate metabolism	178	164	170	170	167	167	169	169	170	171	167	167	169	172	168	179	167	169	172	171	172	189	183	186	180	184
cluster65	Acetolactate synthase large subunit (EC 2.2.1.6)	Metabolism	Carbohydrate metabolism	Butanoate metabolism	177	165	171	171	168	168	170	170	171	172	168	168	170	173	169	180	168	170	173	172	173	190	184	187	181	185
cluster261	3-isopropylmalate dehydrogenase (EC 1.1.1.85)	Metabolism	Carbohydrate metabolism	C5-Branched dibasic acid metabolism	38	36	38	43	37	39	39	38	38	39	38	40	38	39	39	41	39	39	37	36	37	47	43	46	42	43
cluster270	3-isopropylmalate dehydratase large subunit (EC 4.2.1.33)	Metabolism	Carbohydrate metabolism	C5-Branched dibasic acid metabolism	39	37	39	44	38	40	40	39	39	40	39	41	39	40	40	42	40	40	38	37	38	48	44	47	43	44
cluster280	3-isopropylmalate dehydratase small subunit (EC 4.2.1.33)	Metabolism	Carbohydrate metabolism	C5-Branched dibasic acid metabolism	40	38	40	45	39	41	41	40	40	41	40	42	40	41	41	43	41	41	39	38	39	49	45	48	44	45
cluster77	2-oxoglutarate dehydrogenase E1 component (EC 1.2.4.2)	Metabolism	Carbohydrate metabolism	Citrate cycle (TCA cycle)	185	176	181	181	179	178	180	180	182	182	178	178	181	183	180	190	178	180	185	184	185	201	199	199	195	197
cluster78	Dihydrolipoamide succinyltransferase component (E2) of 2-oxoglutarate dehydrogenase complex (EC 2.3.1.61)	Metabolism	Carbohydrate metabolism	Citrate cycle (TCA cycle)	186	177	182	182	180	179	181	181	184	183	179	179	182	184	181	191	179	181	186	185	186	202	200	200	196	198
cluster165	Glucose-6-phosphate isomerase (EC 5.3.1.9)	Metabolism	Carbohydrate metabolism	Glycolysis / Gluconeogenesis	283	274	275	275	275	272	276	274	281	277	274	271	277	280	277	288	271	276	282	281	286	299	296	301	292	298
cluster20	Fructose-bisphosphate aldolase class II (EC 4.1.2.13)	Metabolism	Carbohydrate metabolism	Glycolysis / Gluconeogenesis	117	111	113	116	112	112	114	114	115	115	113	112	114	115	113	120	112	114	119	118	117	125	121	124	120	122
cluster208	Pyruvate kinase (EC 2.7.1.40)	Metabolism	Carbohydrate metabolism	Glycolysis / Gluconeogenesis	324	315	317	317	316	313	317	317	323	319	315	312	318	321	317	330	312	318	325	324	328	344	341	344	336	343
cluster21	Phosphoglycerate kinase (EC 2.7.2.3)	Metabolism	Carbohydrate metabolism	Glycolysis / Gluconeogenesis	118	112	114	117	113	113	115	115	116	116	114	113	115	116	114	121	113	115	120	119	118	126	122	125	121	123
cluster256	PTS system, glucose-specific IIA component (EC 2.7.1.199)	Metabolism	Carbohydrate metabolism	Glycolysis / Gluconeogenesis	387	374	377	376	374	373	379	378	382	380	375	371	377	379	378	389	373	378	383	382	386	416	411	416	406	414
cluster273	Enolase (EC 4.2.1.11)	Metabolism	Carbohydrate metabolism	Glycolysis / Gluconeogenesis	404	391	394	395	392	391	397	396	399	397	392	389	395	398	396	407	392	396	401	400	404	438	432	439	427	436
cluster292	6-phosphofructokinase (EC 2.7.1.11)	Metabolism	Carbohydrate metabolism	Glycolysis / Gluconeogenesis	46	44	46	51	45	47	47	46	46	47	46	48	46	47	47	50	47	47	45	44	45	55	51	54	50	52
cluster299	Phosphoglycerate mutase (EC 5.4.2.11)	Metabolism	Carbohydrate metabolism	Glycolysis / Gluconeogenesis	54	51	53	58	52	54	54	53	53	54	53	55	53	55	54	57	54	54	51	50	51	62	58	61	57	59
cluster318	PTS system, glucose-specific IIB component (EC 2.7.1.69) / PTS system, glucose-specific IIC component (EC 2.7.1.69)	Metabolism	Carbohydrate metabolism	Glycolysis / Gluconeogenesis	79	74	75	80	75	77	76	76	77	78	76	77	76	77	75	80	77	76	74	73	74	82	78	82	77	80
cluster320	NAD-dependent glyceraldehyde-3-phosphate dehydrogenase (EC 1.2.1.12)	Metabolism	Carbohydrate metabolism	Glycolysis / Gluconeogenesis	81	76	77	82	77	79	78	78	79	80	78	79	78	79	77	82	79	78	77	77	77	85	81	85	80	83
cluster68	Triosephosphate isomerase (EC 5.3.1.1)	Metabolism	Carbohydrate metabolism	Glycolysis / Gluconeogenesis	175	167	173	173	170	170	172	172	173	174	170	170	172	175	171	182	170	172	176	175	176	192	189	190	186	188
cluster82,cluster531	Pyruvate dehydrogenase E1 component (EC 1.2.4.1)	Metabolism	Carbohydrate metabolism	Glycolysis / Gluconeogenesis	190	182;183	186	187	184	183	185	185	189	187	184	184	186	189	186	196	183	185	192	190	192	206	204	204	200	202
cluster83	Dihydrolipoamide acetyltransferase component of pyruvate dehydrogenase complex (EC 2.3.1.12)	Metabolism	Carbohydrate metabolism	Glycolysis / Gluconeogenesis	191	184	187	188	185	184	186	186	190	188	185	185	187	190	187	197	184	186	193	191	193	207	205	205	201	203
cluster84	Dihydrolipoamide dehydrogenase of pyruvate dehydrogenase complex (EC 1.8.1.4)	Metabolism	Carbohydrate metabolism	Glycolysis / Gluconeogenesis	192	185	188	189	186	185	187	187	191	189	186	186	188	191	188	198	185	187	194	192	194	208	206	206	202	204
cluster354	Serine hydroxymethyltransferase (EC 2.1.2.1)	Metabolism	Carbohydrate metabolism	Glyoxylate and dicarboxylate metabolism	32	30	32	37	31	33	33	32		33	32	33	32	33	33	35	33	33	31	30	31	41	37	40	36	37
cluster91	Inositol-1-monophosphatase (EC 3.1.3.25)	Metabolism	Carbohydrate metabolism	Inositol phosphate metabolism	198	192	194	195	193	191	193	193	199	196	193	192	194	197	194	204	191	193	201	199	202	215	213	213	209	211
cluster203	Ribulose-phosphate 3-epimerase (EC 5.1.3.1)	Metabolism	Carbohydrate metabolism	Pentose phosphate pathway	319	310	311	311	311	308	312	312	318	314	310	307	313	316	312	324	307	313	319	319	323	338	334	338	330	337
cluster22	Transketolase (EC 2.2.1.1)	Metabolism	Carbohydrate metabolism	Pentose phosphate pathway	119	113	115	118	114	114	116	116	117	117	115	114	116	117	115	122	114	116	121	120	119	127	123	126	122	124
cluster365	Ribose-phosphate pyrophosphokinase (EC 2.7.6.1)	Metabolism	Carbohydrate metabolism	Pentose phosphate pathway	87	81	83	88	82	85	84	84		85	84	85	84	85	83	93	85	84	88	88	88	97	93	96	91	94
cluster72	Ribose 5-phosphate isomerase A (EC 5.3.1.6)	Metabolism	Carbohydrate metabolism	Pentose phosphate pathway	171	171	177	177	174	174	176	176	178	178	174	174	176	179	175	186	174	176	180	179	180	196	194	194	190	192
cluster151	Hypothetical metal-binding enzyme, YcbL homolog	Metabolism	Carbohydrate metabolism	Pyruvate metabolism	270	261	262	261	262	258	263	261	268	264	261	257	264	267	264	275	257	263	269	268	273	285	282	287	278	284
cluster251	2-isopropylmalate synthase (EC 2.3.3.13)	Metabolism	Carbohydrate metabolism	Pyruvate metabolism	37	35	37	42	36	38	38	37	37	38	37	39	37	38	38	40	38	38	36	35	36	46	42	45	41	42
cluster300	BioD-like N-terminal domain / Phosphate acetyltransferase (EC 2.3.1.8)	Metabolism	Carbohydrate metabolism	Pyruvate metabolism	55	52	54	59	53	55	55	54	54	55	54	56	54	56	55	58	55	55	52	51	52	63	59	62	58	60
cluster301	Acetate kinase (EC 2.7.2.1)	Metabolism	Carbohydrate metabolism	Pyruvate metabolism	56	53	55	60	54	56	56	55	56	56	55	57	55	57	56	59	56	56	53	52	53	64	60	63	59	61
cluster332	Methenyltetrahydrofolate cyclohydrolase (EC 3.5.4.9) / Methylenetetrahydrofolate dehydrogenase (NADP+) (EC 1.5.1.5)	Metabolism	Energy metabolism	Carbon fixation pathways in prokaryotes	8	7	8	9	8	9	9	8	8	9	9	8	8	9	9	9	9	9	8	7	7	11	7	10	8	7
cluster428	5,10-methylenetetrahydrofolate reductase (EC 1.5.1.20)	Metabolism	Energy metabolism	Carbon fixation pathways in prokaryotes																327						341	337	341	333	340
cluster154	Phosphoserine aminotransferase (EC 2.6.1.52)	Metabolism	Energy metabolism	Methane metabolism	273	264	265	264	265	261	266	264	271	267	264	260	267	270	267	278	260	266	272	271	276	289	286	291	282	288
cluster217	NADH-ubiquinone oxidoreductase chain N (EC 1.6.5.3)	Metabolism	Energy metabolism	Oxidative phosphorylation	336	326	328	328	327	324	328	328	333	330	326	323	329	332	328	341	322	329	336	335	339	355	352	355	347	354
cluster218	NADH-ubiquinone oxidoreductase chain M (EC 1.6.5.3)	Metabolism	Energy metabolism	Oxidative phosphorylation	337	327	329	329	328	325	329	329	334	331	327	324	330	333	329	342	323	330	337	336	340	356	353	356	348	355
cluster220	NADH-ubiquinone oxidoreductase chain L (EC 1.6.5.3)	Metabolism	Energy metabolism	Oxidative phosphorylation	338	328	330	330	329	326	330	330	335	332	328	325	331	334	330	343	324	331	338	337	341	357	354	357	349	356
cluster221	NADH-ubiquinone oxidoreductase chain K (EC 1.6.5.3)	Metabolism	Energy metabolism	Oxidative phosphorylation	339	329	331	331	330	327	331	331	336	333	329	326	332	335	331	344	325	332	339	338	342	358	355	358	350	357
cluster222	NADH-ubiquinone oxidoreductase chain J (EC 1.6.5.3)	Metabolism	Energy metabolism	Oxidative phosphorylation	340	330	333	332	331	328	332	332	337	334	330	327	333	336	332	345	326	333	340	339	343	359	356	359	351	358
cluster223	NADH-ubiquinone oxidoreductase chain I (EC 1.6.5.3)	Metabolism	Energy metabolism	Oxidative phosphorylation	341	331	334	333	332	329	333	333	338	335	331	328	334	337	333	346	327	334	341	340	344	360	357	360	352	359
cluster224	NADH-ubiquinone oxidoreductase chain H (EC 1.6.5.3)	Metabolism	Energy metabolism	Oxidative phosphorylation	342	332	335	334	333	330	334	334	339	336	332	329	335	338	334	347	328	335	342	341	345	361	358	361	353	360
cluster225	NADH-ubiquinone oxidoreductase chain F (EC 1.6.5.3)	Metabolism	Energy metabolism	Oxidative phosphorylation	344	334	337	336	335	332	336	336	342	338	334	331	337	340	336	349	330	337	344	343	347	363	360	363	355	362
cluster226	NADH-ubiquinone oxidoreductase chain C (EC 1.6.5.3) / NADH-ubiquinone oxidoreductase chain D (EC 1.6.5.3)	Metabolism	Energy metabolism	Oxidative phosphorylation	346	336	338	338	336	334	338	338	344	340	336	333	338	341	337	351	332	338	346	345	349	365	362	365	357	364
cluster227	NADH-ubiquinone oxidoreductase chain B (EC 1.6.5.3)	Metabolism	Energy metabolism	Oxidative phosphorylation	347	337	339	339	337	335	339	339	345	341	337	334	339	342	338	352	333	339	347	346	350	366	363	366	358	365
cluster228	NADH ubiquinone oxidoreductase chain A (EC 1.6.5.3)	Metabolism	Energy metabolism	Oxidative phosphorylation	348	338	340	340	338	336	340	340	346	342	338	335	340	343	339	353	334	340	348	347	351	367	364	367	359	366
cluster272	Inorganic pyrophosphatase (EC 3.6.1.1)	Metabolism	Energy metabolism	Oxidative phosphorylation	403	390	393	394	391	390	396	395	398	396	391	388	394	397	395	406	391	395	400	399	403	436	430	436	425	434
cluster3	NADH-ubiquinone oxidoreductase chain G (EC 1.6.5.3)	Metabolism	Energy metabolism	Oxidative phosphorylation	343	333	336	335	334	331	335	335	340;341	337	333	330	336	339	335	348	329	336	343	342	346	362	359	362	354	361
cluster389	NADH-ubiquinone oxidoreductase chain E (EC 1.6.5.3)	Metabolism	Energy metabolism	Oxidative phosphorylation	345	335		337		333	337	337	343	339	335	332				350	331		345	344	348	364	361	364	356	363
cluster441	ATP synthase F0 sector subunit a (EC 3.6.3.14)	Metabolism	Energy metabolism	Oxidative phosphorylation																						389	384	388	381	388
cluster442	ATP synthase F0 sector subunit c (EC 3.6.3.14)	Metabolism	Energy metabolism	Oxidative phosphorylation																						390	385	389	382	389
cluster443	ATP synthase F0 sector subunit b (EC 3.6.3.14)	Metabolism	Energy metabolism	Oxidative phosphorylation																						391	386	390	383	390
cluster445	ATP synthase alpha chain (EC 3.6.3.14)	Metabolism	Energy metabolism	Oxidative phosphorylation																						393	388	392	385	392
cluster446	ATP synthase gamma chain (EC 3.6.3.14)	Metabolism	Energy metabolism	Oxidative phosphorylation																						394	389	393	386	393
cluster447	ATP synthase beta chain (EC 3.6.3.14)	Metabolism	Energy metabolism	Oxidative phosphorylation																						395	390	394	387	394
cluster448	ATP synthase epsilon chain (EC 3.6.3.14)	Metabolism	Energy metabolism	Oxidative phosphorylation																						396	391	395	388	395
cluster79	Cytochrome d ubiquinol oxidase subunit I (EC 1.10.3.-)	Metabolism	Energy metabolism	Oxidative phosphorylation	187	178	183	183	181	180	182	182	185	184	180	180	183	185	182	192	180	182	187	186	187	203	201	201	197	199
cluster80	Cytochrome d ubiquinol oxidase subunit II (EC 1.10.3.-)	Metabolism	Energy metabolism	Oxidative phosphorylation	188	179	184	184	182	181	183	183	186	185	181	181	184	186	183	193	181	183	188	187	188	204	202	202	198	200
cluster93	Homoserine O-succinyltransferase (EC 2.3.1.46)	Metabolism	Energy metabolism	Sulfur metabolism	201	194	196	197	195	193	195	195	201	198	195	194	196	199	196	206	193	195	203	201	204	217	215	215	211	213
cluster434	D-sedoheptulose 7-phosphate isomerase (EC 5.3.1.28)	Metabolism	Glycan biosynthesis and metabolism	Lipopolysaccharide biosynthesis																						185	179	182	176	180
cluster437	ADP-heptose synthase (EC 2.7.-.-) / D-glycero-beta-D-manno-heptose 7-phosphate kinase	Metabolism	Glycan biosynthesis and metabolism	Lipopolysaccharide biosynthesis																						237	235	236	231	234
cluster108	Undecaprenyl-diphosphatase (EC 3.6.1.27)	Metabolism	Glycan biosynthesis and metabolism	Peptidoglycan biosynthesis	222	212	214	214	213	211	213	213	220	217	213	211	214	217	214	224	210	213	221	219	223	235	233	234	229	232
cluster156	Peptidoglycan D,D-transpeptidase MrdA (EC 3.4.16.4)	Metabolism	Glycan biosynthesis and metabolism	Peptidoglycan biosynthesis	275	266	267	266	267	263	268	266	273	269	266	262	269	272	269	280	262	268	274	273	278	291	288	293	284	290
cluster30	Phospho-N-acetylmuramoyl-pentapeptide- transferase (EC 2.7.8.13)	Metabolism	Glycan biosynthesis and metabolism	Peptidoglycan biosynthesis	127	121	123	126	122	122	124	124	126	125	123	122	124	125	123	130	122	124	129	128	127	135	130	133	129	131
cluster32	UDP-N-acetylglucosamine--N-acetylmuramyl- (pentapeptide) pyrophosphoryl-undecaprenol N-acetylglucosamine transferase (EC 2.4.1.227)	Metabolism	Glycan biosynthesis and metabolism	Peptidoglycan biosynthesis	129	123	125	128	125	124	126	126	128	127	125	124	126	127	125	132	124	126	131	130	129	137	132	135	131	133
cluster370,cluster469	D-alanyl-D-alanine carboxypeptidase (EC 3.4.16.4)	Metabolism	Glycan biosynthesis and metabolism	Peptidoglycan biosynthesis	60	56	58	63	57	59	59	58	59	59	58	60	58	60	58	61	59	59	55	54	55	67	63	66	62	64
cluster458	Multimodular transpeptidase-transglycosylase (EC2.4.1.129) (EC 3.4.-.-)	Metabolism	Glycan biosynthesis and metabolism	Peptidoglycan biosynthesis																						335	331		327	334
cluster306	Enoyl-[acyl-carrier-protein] reductase [NADH] (EC 1.3.1.9)	Metabolism	Lipid metabolism	Fatty acid biosynthesis	64	60	62	67	61	63	63	63	63	64	62	64	63	64	62	65	63	63	59	58	59	71	67	70	66	68
cluster312	Malonyl CoA-acyl carrier protein transacylase (EC 2.3.1.39)	Metabolism	Lipid metabolism	Fatty acid biosynthesis	72	67	68	73	68	70	69	69	70	71	69	70	69	70	68	72	70	69	66	65	66	77	73	76	72	74
cluster314	3-oxoacyl-[acyl-carrier protein] reductase (EC 1.1.1.100)	Metabolism	Lipid metabolism	Fatty acid biosynthesis	74	69	70	75	70	72	71	71	72	73	71	72	71	72	70	74	72	71	68	67	68	78	74	77	73	75
cluster315	Acyl carrier protein	Metabolism	Lipid metabolism	Fatty acid biosynthesis	75	70	71	76	71	73	72	72	73	74	72	73	72	73	71	75	73	72	69	68	69	79	75	78	74	76
cluster316	3-oxoacyl-[acyl-carrier-protein] synthase, KASII (EC 2.3.1.179)	Metabolism	Lipid metabolism	Fatty acid biosynthesis	76	71	72	77	72	74	73	73	74	75	73	74	73	74	72	76	74	73	70	69	70	80	76	79	75	77
cluster382	3-hydroxyacyl-[acyl-carrier-protein] dehydratase, FabZ form (EC 4.2.1.59)	Metabolism	Lipid metabolism	Fatty acid biosynthesis	206	198	200	201	199	197	199	199	205	202	199	198	200	203	200	210	197	199	207	205	208
cluster433	3-hydroxyacyl-[acyl-carrier-protein] dehydratase, FabA form (EC 4.2.1.59) @ Trans-2-decenoyl-[acyl-carrier-protein] isomerase (EC 5.3.3.14)	Metabolism	Lipid metabolism	Fatty acid biosynthesis																						180	174	177	171	175
cluster396	Phosphatidylserine decarboxylase (EC 4.1.1.65)	Metabolism	Lipid metabolism	Glycerophospholipid metabolism	160	151	157		153	154	156	156	148	158	153		156	159	155	166	154	156
cluster406	Cardiolipin synthase (EC 2.7.8.-), ClsA	Metabolism	Lipid metabolism	Glycerophospholipid metabolism	84		80	85		82	81	81				82	81	82	80		82	81
cluster303	Octanoate-[acyl-carrier-protein]-protein-N- octanoyltransferase (EC 2.3.1.181)	Metabolism	Metabolism of cofactors and vitamins	Lipoic acid metabolism	61	57	59	64	58	60	60	59	60	60	59	61	59	61	59	62	60	60	56	55	56	68	64	67	63	65
cluster304	Lipoyl synthase (EC 2.8.1.8)	Metabolism	Metabolism of cofactors and vitamins	Lipoic acid metabolism	62	58	60	65	59	61	61	60	61	61	60	62	60	62	60	63	61	61	57	56	57	69	65	68	64	66
cluster307	NAD(P) transhydrogenase alpha subunit (EC 1.6.1.2)	Metabolism	Metabolism of cofactors and vitamins	Nicotinate and nicotinamide metabolism	65	61	63	68	62	64	64	64	64	65	63	65	64	65	63	66	64	64	60	59	60	72	68	71	67	69
cluster308	NAD(P) transhydrogenase subunit beta (EC 1.6.1.2)	Metabolism	Metabolism of cofactors and vitamins	Nicotinate and nicotinamide metabolism	66	62	64	69	63	65	65	65	65	66	64	66	65	66	64	67	65	65	61	60	61	73	69	72	68	70
cluster116	Methionyl-tRNA formyltransferase (EC 2.1.2.9)	Metabolism	Metabolism of cofactors and vitamins	One carbon pool by folate	232	224	226	225	225	221	225	223	231	227	224	221	226	229	226	237	220	225	232	230	236	249	245	249	240	246
cluster459	5-formyltetrahydrofolate cyclo-ligase (EC 6.3.3.2)	Metabolism	Metabolism of cofactors and vitamins	One carbon pool by folate																						413	408	413		411
cluster344	Holo-[acyl-carrier-protein] synthase (EC 2.7.8.7)	Metabolism	Metabolism of cofactors and vitamins	Pantothenate and CoA biosynthesis	149	141	147	148	143	144	146	146		148	143	145	146	149	145	156	144	146	152	151	150	162	157	160	155	158
cluster5	Glutamyl-tRNA synthetase (EC 6.1.1.17)	Metabolism	Metabolism of cofactors and vitamins	Porphyrin and chlorophyll metabolism	9	8	9	14	9	10	10	9	9	11	10	10	9	10	10	11	10	10	9	8	9	13	9	12	10	9
cluster110	3,4-dihydroxy-2-butanone 4-phosphate synthase (EC 4.1.99.12) / GTP cyclohydrolase II (EC 3.5.4.25)	Metabolism	Metabolism of cofactors and vitamins	Riboflavin metabolism	224	214	216	217	215	213	215	215	222	219	215	213	216	219	216	226	212	215	223	221	226	238	236	237	232	235
cluster237	6,7-dimethyl-8-ribityllumazine synthase (EC 2.5.1.78)	Metabolism	Metabolism of cofactors and vitamins	Riboflavin metabolism	35	33	35	40	34	36	36	35	35	36	35	37	35	36	36	38	36	36	34	33	34	44	40	43	39	40
cluster243	Diaminohydroxyphosphoribosylaminopyrimidine deaminase (EC 3.5.4.26) / 5-amino-6-(5-phosphoribosylamino)uracil reductase (EC 1.1.1.193)	Metabolism	Metabolism of cofactors and vitamins	Riboflavin metabolism	36	34	36	41	35	37	37	36	36	37	36	38	36	37	37	39	37	37	35	34	35	45	41	44	40	41
cluster335	Riboflavin synthase eubacterial/eukaryotic (EC 2.5.1.9)	Metabolism	Metabolism of cofactors and vitamins	Riboflavin metabolism	96	90	92	97	91	94	93	93	94	94	93	94	93	94	92	102	94	93	98	97	97	106	102	106	101	104
cluster355	3,4-dihydroxy-2-butanone 4-phosphate synthase (EC 4.1.99.12) / GTP cyclohydrolase II (EC 3.5.4.25)	Metabolism	Metabolism of cofactors and vitamins	Riboflavin metabolism	333	323	325	325	324	321	325	325		327	323	320	326	329	325	338	320	326	333	332	336	352	349	352	344	351
cluster207	Cysteine desulfurase (EC 2.8.1.7) => IscS	Metabolism	Metabolism of cofactors and vitamins	Thiamine metabolism	323	314	316	316	315	312	316	316	322	318	314	311	317	320	316	329	311	317	324	323	327	343	340	343	335	342
cluster26	Alanine racemase (EC 5.1.1.1)	Metabolism	Metabolism of other amino acids	D-Alanine metabolism	11	10	11	16	11	12	12	11	11	13	12	12	11	12	12	13	12	12	11	10	11	15	11	14	12	11
cluster34	D-alanine--D-alanine ligase (EC 6.3.2.4)	Metabolism	Metabolism of other amino acids	D-Alanine metabolism	131	125	127	130	127	126	128	128	130	129	127	126	128	129	127	134	126	128	133	132	131	139	134	137	133	135
cluster206	Glutamate racemase (EC 5.1.1.3)	Metabolism	Metabolism of other amino acids	D-Glutamine and D-glutamate metabolism	322	313	315	315	314	311	315	315	321	317	313	310	316	319	315	328	310	316	323	322	326	342	339	342	334	341
cluster31	UDP-N-acetylmuramoylalanine--D-glutamate ligase (EC 6.3.2.9)	Metabolism	Metabolism of other amino acids	D-Glutamine and D-glutamate metabolism	128	122	124	127	123	123	125	125	127	126	124	123	125	126	124	131	123	125	130	129	128	136	131	134	130	132
cluster33	UDP-N-acetylmuramate--L-alanine ligase (EC 6.3.2.8)	Metabolism	Metabolism of other amino acids	D-Glutamine and D-glutamate metabolism	130	124	126	129	126	125	127	127	129	128	126	125	127	128	126	133	125	127	132	131	130	138	133	136	132	134
cluster40	Cytosol aminopeptidase PepA (EC 3.4.11.1)	Metabolism	Metabolism of other amino acids	Glutathione metabolism	136	131	132	135	132	131	133	133	135	135	132	131	133	134	132	139	131	133	138	137	136	144	139	142	138	140
cluster210	Cysteine desulfurase (EC 2.8.1.7), SufS subfamily	Metabolism	Metabolism of other amino acids	Selenocompound metabolism	326	317	319	319	318	315	319	319	325	321	317	314	320	323	319	332	314	320	327	326	330	346	343	346	338	345
cluster277	Thioredoxin reductase (EC 1.8.1.9)	Metabolism	Metabolism of other amino acids	Selenocompound metabolism	408	395	398	399	396	395	401	400	403	401	396	393	399	402	400	411	396	400	405	404	408	442	436	443	431	440
cluster36	Methionyl-tRNA synthetase (EC 6.1.1.10)	Metabolism	Metabolism of other amino acids	Selenocompound metabolism	12	11	12	17	12	13	13	12	12	14	13	13	12	13	13	14	13	13	12	11	12	20	16	19	15	16
cluster423	1-deoxy-D-xylulose 5-phosphate reductoisomerase (EC 1.1.1.267)	Metabolism	Metabolism of terpenoids and polyketides	Terpenoid backbone biosynthesis																			211	209	213	224	222	223	218	221
cluster98	Undecaprenyl diphosphate synthase (EC 2.5.1.31)	Metabolism	Metabolism of terpenoids and polyketides	Terpenoid backbone biosynthesis	212	202	204	205	203	201	203	203	210	207	203	202	204	207	204	214	201	203	210	208	212	223	221	222	217	220
cluster52	tRNA dimethylallyltransferase (EC 2.5.1.75)	Metabolism	Metabolism of terpenoids and polyketides	Zeatin biosynthesis	157	148	154	155	150	151	153	153	145	155	150	152	153	156	152	163	151	153	159	158	157	173	167	170	164	168
cluster67	Ferredoxin--NADP(+) reductase (EC 1.18.1.2)	Metabolism	Not included in regular maps	Global maps only	176	166	172	172	169	169	171	171	172	173	169	169	171	174	170	181	169	171	175	174	175	191	188	189	185	187
cluster287	Adenylate kinase (EC 2.7.4.3)	Metabolism	Nucleotide metabolism	Purine metabolism	41	39	41	46	40	42	42	41	41	42	41	43	41	42	42	44	42	42	40	39	40	50	46	49	45	46
cluster341	Bis(5'-nucleosyl)-tetraphosphatase, symmetrical (EC 3.6.1.41)	Metabolism	Nucleotide metabolism	Purine metabolism	144	138	142	143	139	139	141	141		144	139	140	141	144	140	151	139	141	148	147	146	157	152	155	150	153
cluster360	Ribonucleotide reductase of class Ia (aerobic), alpha subunit (EC 1.17.4.1)	Metabolism	Nucleotide metabolism	Purine metabolism	368	358	360	360	358	356	362	360	365	364	359	354	360	362	361	373	354	361	367	366	370	397	392	396		396
cluster361	Ribonucleotide reductase of class Ia (aerobic), beta subunit (EC 1.17.4.1)	Metabolism	Nucleotide metabolism	Purine metabolism	369	359	361	361	359	357	363	361	366	365	360	355	361	363	362	374	355	362	368	367	371	398	393	397		397
cluster430	IMP cyclohydrolase (EC 3.5.4.10) / Phosphoribosylaminoimidazolecarboxamide formyltransferase (EC 2.1.2.3)	Metabolism	Nucleotide metabolism	Purine metabolism																			174	173	174		185	188		186
cluster449	Guanylate kinase (EC 2.7.4.8)	Metabolism	Nucleotide metabolism	Purine metabolism																						433	428	434	423	432
cluster457;cluster503	Adenylate cyclase (EC 4.6.1.1)	Metabolism	Nucleotide metabolism	Purine metabolism																						242;243	239	241		238
cluster471	Adenylosuccinate lyase (EC 4.3.2.2) @ SAICAR lyase (EC 4.3.2.2)	Metabolism	Nucleotide metabolism	Purine metabolism																								422		420
cluster377	Thymidylate kinase (EC 2.7.4.9)	Metabolism	Nucleotide metabolism	Pyrimidine metabolism	77	72	73	78	73	75	74	74	75	76	74	75	74	75	73	78	75	74	72	71	72			80		78
cluster378	Uridine monophosphate kinase (EC 2.7.4.22)	Metabolism	Nucleotide metabolism	Pyrimidine metabolism	214	204	206		205		205	205	212	209	205		206	209	206	216		205	213	211	215	226	224	225	220	223
cluster451,cluster652	CTP synthase (EC 6.3.4.2)	Metabolism	Nucleotide metabolism	Pyrimidine metabolism																						437	431	437;438	426	435
cluster465	Deoxyuridine 5'-triphosphate nucleotidohydrolase(EC 3.6.1.23)	Metabolism	Nucleotide metabolism	Pyrimidine metabolism																			293	292	297
cluster61, cluster501	Carbamoyl-phosphate synthase small chain (EC 6.3.5.5)	Metabolism	Nucleotide metabolism	Pyrimidine metabolism	182	160	166	166	163	163	165	165	164;165	167	163	163	165	168	164	175	163	165	168	167	168	184	178	181	175	179
cluster624;cluster497;cluster496;cluster499;cluster498;cluster555;cluster60	Carbamoyl-phosphate synthase large chain (EC 6.3.5.5)	Metabolism	Nucleotide metabolism	Pyrimidine metabolism	183	159	165	165	160	162	164	164	156;158-163	166	162	162	164	167	163	174	162	164	167	166	167	183	177	180	174	178
cluster146	Integral membrane protein YggT, involved in response to extracytoplasmic stress (osmotic shock)	NA	NA	NA	262	254	256	255	255	251	255	253	261	257	254	251	256	259	256	267	250	255	262	260	266	278	275	279	270	276
cluster147	Radical SAM family enzyme, similar to coproporphyrinogen III oxidase, oxygen-independent, clustered with nucleoside-triphosphatase RdgB	NA	NA	NA	263	255	257	256	256	252	256	254	262	258	255	252	257	260	257	268	251	256	263	262	267	279	276	280	271	277
cluster157	DNA polymerase III delta subunit (EC 2.7.7.7)	NA	NA	NA	276	267	268	268	268	265	269	267	274	270	267	264	270	273	270	281	264	269	275	274	279	292	289	294	285	291
cluster170	Ribosome-binding factor A	NA	NA	NA	287	279	280	280	280	277	280	278	286	283	279	276	282	285	281	293	276	281	287	286	291	305	301	306	297	303
cluster172	Cell division protein FtsI [Peptidoglycan synthetase] (EC 2.4.1.129)	NA	NA	NA	291	282	283	283	283	280	283	281	289	286	282	279	285	288	284	296	279	284	290	289	294	308	304	309	300	306
cluster214	Iron binding protein SufA for iron-sulfur cluster assembly	NA	NA	NA	330	321	323	323	322	319	323	323	329	325	321	318	324	327	323	336	318	324	331	330	334	350	347	350	342	349
cluster257	Probable transcriptional regulatory protein YebC	NA	NA	NA	389	375	378	378	375	375	381	380	383	381	376	373	379	381	380	390	375	380	385	384	388	417	412	417	407	415
cluster313	tRNA 2-thiouridine synthesizing protein E (EC 2.8.1.-)	NA	NA	NA	6	5	6	7	6	7	7	6	6	7	7	6	6	7	7	7	7	7	6	5	5	9	5	8	6	5
cluster347	hypothetical protein	NA	NA	NA	19	18	19	24	19	20	20	19	19	21	20	20	19	20	20	21	20	20	19		19	27	23	26	22	23
cluster35	hypothetical protein	NA	NA	NA	132	126	128	131	128	127	129	129	131	130	128	127	129	130	128	135	127	129	134	133	132	140	135	138	134	136
cluster356	Permease of the drug/metabolite transporter (DMT) superfamily	NA	NA	NA	335	325	327	327	326	323	327	327	332	329	325	322	328	331	327	340		328	335	334	338	354	351	354	346	353
cluster362	GTP cyclohydrolase 1 type 2 homolog YbgI	NA	NA	NA	371	361	363	363	361	359	365	363		367	362	357	363	365	364	376	357	364	370	369	373	400	395	399	391	399
cluster369	FIG001341: Probable Fe(2+)-trafficking protein YggX	NA	NA	NA	265	257		258	258	254	258	256	264	260	257	254		262	259	270	253	258	265	264	269	281	278	282	273	279
cluster373	Outer membrane protein C precursor	NA	NA	NA	269	260	261	260	261	257	262	260	267	263	260	256	263	266	263	274	256	262				284	281	286	277	283
cluster374	hypothetical protein	NA	NA	NA	355	345	347	347	345	343	347	347	353	349	345	342	347	350	346	360	341	347				374	371	374	366	373
cluster376;cluster612	Lipoprotein signal peptidase (EC 3.4.23.36)	NA	NA	NA	50	47	49	54	48	50	50	49	49	50	49	51	49	50;51	50	53	50	50				58	54	57	53	55
cluster383	hypothetical protein	NA	NA	NA	207	199	201	202	200	198	200	200	206	203	200	199	201	204	201	211	198	200			209			219		217
cluster384	hypothetical protein	NA	NA	NA	356	346	348	348	346	344	348	348	354	350	346	343	348	351	347	361	342	348	355	354	358
cluster385	hypothetical protein	NA	NA	NA	57;58	54	56	61	55	57	57	56	57	57	56	58		58			57	57				65	61	64	60	62
cluster386	Malonyl CoA-acyl carrier protein transacylase (EC 2.3.1.39)	NA	NA	NA	73	68	69	74	69	71	70	70	71	72	70	71	70	71	69	73	71	70	67	66	67
cluster390	hypothetical protein	NA	NA	NA	5	4	5	6	5	6	6	5	5	6	6	5	5	6	6	6	6	6	5
cluster416	Anthranilate synthase, amidotransferase component (EC 4.1.3.27)	NA	NA	NA																89			84	84	84	93	89	92	87	90
cluster418	Polygalacturonase (EC 3.2.1.15)	NA	NA	NA		186			187				192	190	187								195	193	195
cluster439	hypothetical protein	NA	NA	NA																						328	324	329	320	326
cluster440	hypothetical protein	NA	NA	NA																						382	377	381	374	381
cluster444	hypothetical protein	NA	NA	NA																						392	387	391	384	391
cluster452	hypothetical protein	NA	NA	NA				267		264						263					263
cluster454	Adenylosuccinate synthetase (EC 6.3.4.4)	NA	NA	NA																						169	164	167		165
cluster463	hypothetical protein	NA	NA	NA																						375			367	374
cluster464	MotA/TolQ/ExbB proton channel family protein	NA	NA	NA																			190	188	190
cluster468	hypothetical protein	NA	NA	NA																						88	84
cluster470	hypothetical protein	NA	NA	NA									227		220
cluster6	TsaB protein, required for threonylcarbamoyladenosine (t(6)A) formation in tRNA	NA	NA	NA	104	98	100	103	99	99	101	101	102	102	100	99	101	102	100	107	99	101	106	105	104	112	108	111	107	109
cluster90	hypothetical protein	NA	NA	NA	197	191	193	194	192	190	192	192	198	195	192	191	193	196	193	203	190	192	200	198	201	214	212	212	208	210
cluster99	Ribosome recycling factor	NA	NA	NA	213	203	205	206	204	202	204	204	211	208	204	203	205	208	205	215	202	204	212	210	214	225	223	224	219	222
cluster381	Inner membrane protein YbhL	Not Included in Pathway or Brite	Poorly characterized	Function unknown	123	117	119	122	118	118	120	120	122	121	119	118	120	121	119	126	118	120	125	124	123
cluster209	Sulfur acceptor protein SufE for iron-sulfur cluster assembly	Not Included in Pathway or Brite	Poorly characterized	General function prediction only	325	316	318	318	317	314	318	318	324	320	316	313	319	322	318	331	313	319	326	325	329	345	342	345	337	344
cluster211	Iron-sulfur cluster assembly protein SufD	Not Included in Pathway or Brite	Poorly characterized	General function prediction only	327	318	320	320	319	316	320	320	326	322	318	315	321	324	320	333	315	321	328	327	331	347	344	347	339	346
cluster213	Iron-sulfur cluster assembly protein SufB	Not Included in Pathway or Brite	Poorly characterized	General function prediction only	329	320	322	322	321	318	322	322	328	324	320	317	323	326	322	335	317	323	330	329	333	349	346	349	341	348
cluster298	probable iron binding protein from the HesB_IscA_SufA family	Not Included in Pathway or Brite	Poorly characterized	General function prediction only	53	50	52	57	51	53	53	52	52	53	52	54	52	54	53	56	53	53	50	49	50	61	57	60	56	58
cluster421	Rhodanese domain protein, Enterobacterial subgroup, YceA homolog	Not Included in Pathway or Brite	Poorly characterized	General function prediction only																			143	142	141	149	144	147	143	145
cluster45	Membrane-bound metal-dependent hydrolase YdjM, induced during SOS response	Not Included in Pathway or Brite	Poorly characterized	General function prediction only	13	12	13	18	13	14	14	13	13	15	14	14	13	14	14	15	14	14	13	12	13	21	17	20	16	17
cluster461	FIG004453: protein YceG like	Not Included in Pathway or Brite	Poorly characterized	General function prediction only																77			71	70	71
cluster394	tmRNA-binding protein SmpB	Not Included in Pathway or Brite	Unclassified: genetic information processing	Protein processing		351		353	351	349	353	353	359	355	351				353	366			360	359		381		380	373	380
cluster426	Cell division trigger factor (EC 5.2.1.8)	Not Included in Pathway or Brite	Unclassified: genetic information processing	Protein processing																					200	213	211	211	207	209
cluster585	tmRNA-binding protein SmpB	Not Included in Pathway or Brite	Unclassified: genetic information processing	Protein processing	361
cluster636	tmRNA-binding protein SmpB	Not Included in Pathway or Brite	Unclassified: genetic information processing	Protein processing																	347
cluster92	NfuA Fe-S protein maturation	Not Included in Pathway or Brite	Unclassified: genetic information processing	Protein processing	200	193	195	196	194	192	194	194	200	197	194	193	195	198	195	205	192	194	202	200	203	216	214	214	210	212
cluster379	DNA recombination protein RmuC	Not Included in Pathway or Brite	Unclassified: genetic information processing	Replication and repair	266	258	259		259		259	257	265	261	258		259	263	260	271		259	266	265	270	282	279	283	274	280
cluster305	Cold shock protein of CSP family => CspE (namingconvention as in E.coli)	Not Included in Pathway or Brite	Unclassified: genetic information processing	Transcription	63	59	61	66	60	62	62	61	62	62	61	63	61	63	61	64	62	62	58	57	58	70	66	69	65	67
cluster163	Flavodoxin 1	Not Included in Pathway or Brite	Unclassified: metabolism	Energy metabolism	281	272	273	273	273	270	274	272	279	275	272	269	275	278	275	286	269	274	280	279	284	297	294	299	290	296
cluster115	Peptide deformylase (EC 3.5.1.88)	Not Included in Pathway or Brite	Unclassified: metabolism	Enzymes with EC numbers	231	223	225	224	224	220	224	222	230	226	223	220	225	228	225	236	219	224	231	229	235	248	244	248	239	245
cluster145	Putative Holliday junction resolvase YqgF	Not Included in Pathway or Brite	Unclassified: metabolism	Enzymes with EC numbers	261	253	255	254	254	250	254	252	260	256	253	250	255	258	255	266	249	254	261	259	265	277	274	278	269	275
cluster164	2-hydroxy-6-oxo-6-phenylhexa-2,4-dienoate hydrolase (EC 3.7.1.-)	Not Included in Pathway or Brite	Unclassified: metabolism	Enzymes with EC numbers	282	273	274	274	274	271	275	273	280	276	273	270	276	279	276	287	270	275	281	280	285	298	295	300	291	297
cluster400	Uncharacterized metal-dependent hydrolase YcfH	Not Included in Pathway or Brite	Unclassified: metabolism	Enzymes with EC numbers	267					255	260	258					261;260	264		272	254		267	266	271			284	275	281
cluster401,clulster642	Prolipoprotein diacylglyceryl transferase (EC 2.4.99.-)	Not Included in Pathway or Brite	Unclassified: metabolism	Enzymes with EC numbers	381		372			368	374	372					372	374	373		367;368	373				410	405	408	401	408
cluster407	RidA/YER057c/UK114 superfamily protein	Not Included in Pathway or Brite	Unclassified: metabolism	Enzymes with EC numbers										138;139		134				142			141	140	139	147	142	145	141	143
cluster342	hypothetical protein	Not Included in Pathway or Brite	Unclassified: signaling and cellular processes	Others	145	139	143	144	140	140	142	142		145	140	141	142	145	141	152	140	142	149	148	147	158	153	156	151	154
cluster239	GTP-binding protein TypA/BipA	Not Included in Pathway or Brite	Unclassified: signaling and cellular processes	Signaling proteins	360	350	353	352	350	348	352	352	358	354	350	347	353	355	352	365	346	353	359	358	363	380	376	379	372	379
cluster112	Thioredoxin	Organismal Systems	Immune system	NOD-like receptor signaling pathway	226	216	218	219	217	215	217	217	224	221	217	215	218	221	218	228	214	217	225	223	228	240	238	240	234	237
