# Supplementary material for: Bacterial symbionts support larval sap feeding and adult folivory in (semi-)aquatic reed beetles
Source: Nat Commun. 2020 Jun 11;11:2964. doi: 10.1038/s41467-020-16687-7 (PMC7289800; doi:10.1038/s41467-020-16687-7)
Supplement: Supplementary file 5 — Supplementary Data 2 [file 41467_2020_16687_MOESM5_ESM.xlsx]

## Sheet: PCWDEs distribution
	Table S2: Summary of the distribution of plant cell wall degrading enzymes in Donaciinae larval gut transcriptomes
	Genus	Species	GH9	GH45	GH48
	Donacia	cinerea	0	3	1
	Donacia	crassipes	0	3	1
	Donacia	clavipes	1	2	0
	Donacia	marginata	0	3	1
	Donacia	semicuprea	1	1	0
	Donacia	simplex	0	4	1
	Donacia	thalassina	0	2	1
	Donacia	versicolorea	1	4	1
	Donacia	vulgaris	0	3	1
	Macroplea	appendiculata	1	1	0
	Macroplea	mutica	1	2	0
	Plateumaris	braccata	1	3	0
	Plateumaris	consimilis	1	2	0
	Plateumaris	sericea	1	3	0

## Sheet: Donacia cinerea
	Donacia cinerea de novo transcriptome assembly
		0.08	0.25	0.5	0.75	1
	# reads	7013648	21917654	43835308	65752962	87670616
	average read length (bp)	148.74	148.73	148.74	148.73	148.73
	# contigs	21677	28751	35427	40446	44759
	N50 (bp)	1597	1894	1963	1976	1964
	Genes
	GH45-1	trunc	FL	_	FL	FL
	GH45-2	FL	FL	_	FL	FL
	GH45-3	FL	FL	FL	FL	FL
	GH48-1	FL	FL	FL	FL	FL

## Sheet: Donacia crassipes
	Donacia crassipes de novo transcriptome assembly
		0.08	0.25	0.5	0.75	1
	# reads	6817222	21303822	42607644	63911466	85215288
	average read length (bp)	148.46	148.47	148.46	148.46	148.46
	# contigs	23417	34461	44171	51188	57023
	N50 (bp)	1220	1469	1549	1567	1571
	Genes
	GH45-1	FL	trunc	FL	FL	FL
	GH45-2	FL	FL	FL	FL	FL
	GH45-3	FL	FL	FL	FL	FL
	GH48-1	FL	FL	FL	FL	FL

## Sheet: Donacia clavipes
	Donacia clavipes de novo transcriptome assembly
		0.08	0.25	0.5	0.75	1
	# reads	6945590	21704972	43409944	65114918	86819890
	average read length (bp)	148.17	148.17	148.17	148.17	148.17
	# contigs	21594	30021	37046	41677	45881
	N50 (bp)	1535	1754	1844	1874	1877
	Genes
	GH9	FL	FL	FL	FL	FL
	GH45-1*	trunc	trunc	trunc	trunc	trunc
	GH45-2	trunc	trunc	trunc	trunc	trunc
	*The full-length sequence of D. clavipes GH45-1 could be reconstructed manually

## Sheet: Donacia marginata
	Donacia marginata de novo transcriptome assembly
		0.08	0.25	0.5	0.75	1
	# reads	6738708	21058466	42116932	63175398	84233864
	average read length (bp)	149.34	149.34	149.35	149.35	149.35
	# contigs	18458	25606	31784	35929	40121
	N50 (bp)	1338	1703	1840	1875	1863
	Genes
	GH45-1	_	FL	FL	trunc	trunc
	GH45-2	_	FL	FL	trunc	trunc
	GH45-3	FL	FL	FL	FL	FL
	GH48-1	FL	FL	FL	FL	FL

## Sheet: Donacia semicuprea
	Donacia semicuprea de novo transcriptome assembly
		0.08	0.25	0.5	0.75	1
	# reads	6588140	20587938	41175874	61763812	82351750
	average read length (bp)	149.81	149.81	149.81	149.81	149.81
	# contigs	19375	29281	38542	45183	50668
	N50 (bp)	1236	1459	1504	1510	1499
	Genes
	GH9	trunc	trunc	FL	FL	FL
	GH45-1	FL	trunc	trunc	trunc	trunc

## Sheet: Donacia simplex
	Donacia simplex de novo transcriptome assembly
		0.08	0.25	0.5	0.75	1
	# reads	4723152	14759848	29519698	44279546	59039396
	average read length (bp)	148.87	148.87	148.87	148.87	148.87
	# contigs	19757	28857	36219	42855	48003
	N50 (bp)	1119	1427	1589	1604	1602
	Genes
	GH45-1	FL	_	_	trunc	_
	GH45-2	FL	_	_	_	_
	GH45-3	FL	trunc	_	_	_
	GH45-4	FL	_	trunc	_	_
	GH48-1	FL	FL	FL	FL	FL

## Sheet: Donacia thalassina
	Donacia thalassina de novo transcriptome assembly
		0.08	0.25	0.5	0.75	1
	# reads	7008492	21901538	43803078	65704616	87606156
	average read length (bp)	148.8	148.81	148.81	148.81	148.81
	# contigs	24392	32597	40829	47366	52969
	N50 (bp)	1712	1988	1987	1963	1903
	Genes
	GH45-1	FL	FL	FL	FL	FL
	GH45-2	trunc	FL	trunc (2)	FL	FL
	GH48-1	FL	FL	FL	FL	FL

## Sheet: Donacia versicolorea
	Donacia versicolorea de novo transcriptome assembly
		6M	0.25	0.5	0.75	1
	# reads	6000000	16351244	32702488	49053734	65404978
	average read length (bp)	149.24	149.24	149.25	149.25	149.25
	# contigs	18586	25539	32072	37267	41142
	N50 (bp)	1198	1415	1482	1497	1484
	Genes
	GH9	trunc	trunc	trunc	FL	FL
	GH45-1	FL	_	trunc	_	_
	GH45-2	FL	trunc	_	trunc	trunc
	GH45-3	trunc	FL	trunc	trunc	trunc
	GH45-4	trunc	_	_	_	_
	GH48-1	FL	FL	FL	FL	trunc

## Sheet: Donacia vulgaris
	Donacia vulgaris de novo transcriptome assembly
		0.08	0.25	0.5	0.75	1
	# reads	7024946	21952958	43905916	65858876	87811834
	average read length (bp)	147.65	147.66	147.66	147.66	147.66
	# contigs	21100	30114	38806	46024	52749
	N50 (bp)	1231	1505	1566	1564	1509
	Genes
	GH45-1	FL	_	trunc	_	_
	GH45-2	FL	_	_	_	_
	GH45-3	trunc	_	_	_	_
	GH48-1	FL	FL	FL	FL	FL

[truncated: 5 more sheets: Macroplea appendiculata, Macroplea mutica, Plateumaris braccata, Plateumaris consimilis, Plateumaris sericea]
