# Supplementary material for: Bacterial symbionts support larval sap feeding and adult folivory in (semi-)aquatic reed beetles
Source: Nat Commun. 2020 Jun 11;11:2964. doi: 10.1038/s41467-020-16687-7 (PMC7289800; doi:10.1038/s41467-020-16687-7)
Supplement: Supplementary file 6 — Supplementary Data 3 [file 41467_2020_16687_MOESM6_ESM.xlsx]

## Sheet: Donacia_cinerea
Gene ID	HMMER
3709_C_Donacia_cinerea_50%_contig_16542_1_1185_-	AA1_3(92-375)
3709_C_Donacia_cinerea_50%_contig_16529_282_914_-	AA15(18-203)
3709_C_Donacia_cinerea_50%_contig_9343_93_1097_-	AA15(21-211)
3709_C_Donacia_cinerea_50%_contig_27513_1_388_-	AA15(26-128)
3709_C_Donacia_cinerea_50%_contig_23854_14_731_-	AA3_2(11-231)
3709_C_Donacia_cinerea_50%_contig_1151_347_2099_-	AA3_2(12-561)
3709_C_Donacia_cinerea_50%_contig_22911_75_943_-	AA3_2(2-263)
3709_C_Donacia_cinerea_50%_contig_20890_1_1009_-	AA3_2(55-336)
3709_C_Donacia_cinerea_50%_contig_758_705_2642_-	AA3_2(55-615)
3709_C_Donacia_cinerea_50%_contig_17685_227_2263_-	AA3_2(59-626)
3709_C_Donacia_cinerea_50%_contig_1533_1_713_-	AA3_2(6-206)
3709_C_Donacia_cinerea_50%_contig_667_1_817_+	AA3_2(6-236)
3709_C_Donacia_cinerea_50%_contig_504_176_2023_-	AA3_2(64-612)
3709_C_Donacia_cinerea_50%_contig_2756_443_2341_-	AA3_2(64-620)
3709_C_Donacia_cinerea_50%_contig_17593_1_1861_-	AA3_2(68-615)
3709_C_Donacia_cinerea_50%_contig_11042_2072_4264_-	AA3_2(71-625)
3709_C_Donacia_cinerea_50%_contig_13461_361_2288_-	AA3_2(82-636)
3709_C_Donacia_cinerea_50%_contig_10056_45_1580_-	AA4(48-232)
3709_C_Donacia_cinerea_50%_contig_1515_806_1831_-	CBM21(175-280)
3709_C_Donacia_cinerea_50%_contig_1215_75_1511_-	CBM39(17-110)+GH16(170-475)
3709_C_Donacia_cinerea_50%_contig_8232_17_1417_-	CBM39(19-116)+GH16(211-463)
3709_C_Donacia_cinerea_50%_contig_2188_233_1564_-	CBM39(25-118)+GH16(150-440)
3709_C_Donacia_cinerea_50%_contig_15529_178_600_-	CBM39(28-121)
3709_C_Donacia_cinerea_50%_contig_13291_222_1061_-	CBM39(41-129)
3709_C_Donacia_cinerea_50%_contig_4112_58_3396_-	CBM47(99-225)
3709_C_Donacia_cinerea_50%_contig_2087_1719_2525_-	CBM57(29-189)
3709_C_Donacia_cinerea_50%_contig_20333_1_399_+	CE1(13-127)
3709_C_Donacia_cinerea_50%_contig_13943_54_917_-	CE1(25-281)
3709_C_Donacia_cinerea_50%_contig_14336_40_1729_-	CE10(104-244)
3709_C_Donacia_cinerea_50%_contig_4079_1254_3803_-	CE10(226-383)
3709_C_Donacia_cinerea_50%_contig_16619_1_799_-	CE10(29-173)
3709_C_Donacia_cinerea_50%_contig_3816_462_2678_-	CE10(329-721)
3709_C_Donacia_cinerea_50%_contig_5222_762_3011_+	CE10(338-501)
3709_C_Donacia_cinerea_50%_contig_29_99_2204_-	CE10(459-672)
3709_C_Donacia_cinerea_50%_contig_5442_88_1677_-	CE10(53-199)
3709_C_Donacia_cinerea_50%_contig_18676_65_2637_-	CE10(60-234)
3709_C_Donacia_cinerea_50%_contig_1138_160_1758_-	CE10(72-223)
3709_C_Donacia_cinerea_50%_contig_6687_127_1725_-	CE10(81-246)
3709_C_Donacia_cinerea_50%_contig_13081_18_1688_-	CE10(88-231)
3709_C_Donacia_cinerea_50%_contig_463_161_1861_-	CE10(89-238)
3709_C_Donacia_cinerea_50%_contig_17491_75_1871_+	CE10(90-336)
3709_C_Donacia_cinerea_50%_contig_16448_100_1771_-	CE10(95-238)
3709_C_Donacia_cinerea_50%_contig_1631_47_1705_-	CE10(96-241)
3709_C_Donacia_cinerea_50%_contig_6597_76_1839_-	CE10(96-241)
3709_C_Donacia_cinerea_50%_contig_5075_169_1862_-	CE10(96-316)
3709_C_Donacia_cinerea_50%_contig_21901_155_1623_-	CE13(2-306)
3709_C_Donacia_cinerea_50%_contig_6425_143_1333_-	CE9(9-390)
3709_C_Donacia_cinerea_50%_contig_6313_84_1562_-	GH1(22-485)
3709_C_Donacia_cinerea_50%_contig_11273_1_1151_-	GH1(2-368)
3709_C_Donacia_cinerea_50%_contig_74_82_1584_-	GH1(31-491)
3709_C_Donacia_cinerea_50%_contig_2371_231_1748_-	GH1(34-497)
3709_C_Donacia_cinerea_50%_contig_6382_769_3219_-	GH116(440-806)
3709_C_Donacia_cinerea_50%_contig_398_246_1715_-	GH13_15(55-335)
3709_C_Donacia_cinerea_50%_contig_2035_117_1838_-	GH13_17(189-368)
3709_C_Donacia_cinerea_50%_contig_7015_77_1948_-	GH13_17(75-431)
3709_C_Donacia_cinerea_50%_contig_1399_1026_5903_-	GH13_25(1166-1608)
3709_C_Donacia_cinerea_50%_contig_12357_327_2207_-	GH13_34(207-471)
3709_C_Donacia_cinerea_50%_contig_738_1_2001_-	GH13_8(242-535)
3709_C_Donacia_cinerea_50%_contig_559_14_507_-	GH152(1-159)
3709_C_Donacia_cinerea_50%_contig_579_14_507_-	GH152(1-159)
3709_C_Donacia_cinerea_50%_contig_18050_1_415_+	GH152(17-132)
3709_C_Donacia_cinerea_50%_contig_871_60_788_-	GH152(24-240)
3709_C_Donacia_cinerea_50%_contig_7730_82_810_-	GH152(27-238)
3709_C_Donacia_cinerea_50%_contig_1008_566_1300_-	GH152(27-240)
3709_C_Donacia_cinerea_50%_contig_428_120_884_-	GH152(35-250)
3709_C_Donacia_cinerea_50%_contig_19190_50_638_-	GH152(7-191)
3709_C_Donacia_cinerea_50%_contig_175_337_936_-	GH152(82-169)
3709_C_Donacia_cinerea_50%_contig_10276_1_663_-	GH16(21-205)
3709_C_Donacia_cinerea_50%_contig_182_2221_3333_-	GH16(44-368)
3709_C_Donacia_cinerea_50%_contig_183_32_1174_-	GH16(49-378)
3709_C_Donacia_cinerea_50%_contig_6238_668_2047_-	GH18(103-438)
3709_C_Donacia_cinerea_50%_contig_14625_60_1589_-	GH18(18-371)
3709_C_Donacia_cinerea_50%_contig_827_184_1356_-	GH18(23-371)
3709_C_Donacia_cinerea_50%_contig_6918_245_1579_-	GH18(23-376)
3709_C_Donacia_cinerea_50%_contig_307_95_1561_-	GH18(24-367)
3709_C_Donacia_cinerea_50%_contig_3778_133_1248_-	GH18(25-345)
3709_C_Donacia_cinerea_50%_contig_5909_133_1462_-	GH18(30-423)
3709_C_Donacia_cinerea_50%_contig_686_200_1537_-	GH18(31-425)
3709_C_Donacia_cinerea_50%_contig_122_31_1231_-	GH18(48-376)
3709_C_Donacia_cinerea_50%_contig_13545_167_3031_-	GH18(594-930)
3709_C_Donacia_cinerea_50%_contig_14240_1_655_+	GH18(8-216)
3709_C_Donacia_cinerea_50%_contig_3813_112_1290_-	GH18(86-383)
3709_C_Donacia_cinerea_50%_contig_7671_41_2768_-	GH2(29-722)
3709_C_Donacia_cinerea_50%_contig_4836_326_2269_-	GH2(30-627)
3709_C_Donacia_cinerea_50%_contig_67_96_2771_-	GH2(71-756)
3709_C_Donacia_cinerea_50%_contig_16896_303_1796_-	GH20(11-232)
3709_C_Donacia_cinerea_50%_contig_2940_1051_2106_-	GH20(115-284)
3709_C_Donacia_cinerea_50%_contig_19595_316_1085_-	GH20(1-219)
3709_C_Donacia_cinerea_50%_contig_1255_62_1726_-	GH20(167-509)
3709_C_Donacia_cinerea_50%_contig_8135_168_1790_-	GH20(182-503)
3709_C_Donacia_cinerea_50%_contig_5384_457_2331_-	GH20(183-355)
3709_C_Donacia_cinerea_50%_contig_2953_764_2647_-	GH20(229-575)
3709_C_Donacia_cinerea_50%_contig_4453_135_2027_-	GH20(232-582)
3709_C_Donacia_cinerea_50%_contig_30342_130_967_-	GH20(24-236)
3709_C_Donacia_cinerea_50%_contig_16483_1_423_-	GH22(18-138)
3709_C_Donacia_cinerea_50%_contig_18631_35_553_-	GH22(34-149)
3709_C_Donacia_cinerea_50%_contig_7328_34_1296_-	GH27(126-313)
3709_C_Donacia_cinerea_50%_contig_2559_163_1491_+	GH27(128-324)
3709_C_Donacia_cinerea_50%_contig_4053_57_1442_-	GH29(22-359)
3709_C_Donacia_cinerea_50%_contig_1829_131_1516_-	GH29(24-360)
3709_C_Donacia_cinerea_50%_contig_15868_85_876_-	GH30_1(2-261)
3709_C_Donacia_cinerea_50%_contig_16461_48_1604_-	GH30_1(90-505)
3709_C_Donacia_cinerea_50%_contig_7623_165_1722_-	GH30_1(97-516)
3709_C_Donacia_cinerea_50%_contig_2346_96_2030_-	GH31(212-641)
3709_C_Donacia_cinerea_50%_contig_7144_104_2629_-	GH31(274-722)
3709_C_Donacia_cinerea_50%_contig_2263_36_2591_-	GH31(276-722)
3709_C_Donacia_cinerea_50%_contig_2377_1_2496_-	GH31(317-743)
3709_C_Donacia_cinerea_50%_contig_3110_262_3000_-	GH31(333-778)
3709_C_Donacia_cinerea_50%_contig_8157_762_3824_-	GH31(426-893)
3709_C_Donacia_cinerea_50%_contig_7669_585_3212_-	GH31(500-858)
3709_C_Donacia_cinerea_50%_contig_26704_1_429_-	GH35(1-140)
3709_C_Donacia_cinerea_50%_contig_24630_1_1016_-	GH35(27-338)
3709_C_Donacia_cinerea_50%_contig_9965_73_2010_-	GH35(29-357)
3709_C_Donacia_cinerea_50%_contig_774_241_2172_-	GH35(31-354)
3709_C_Donacia_cinerea_50%_contig_9618_41_1987_-	GH35(41-365)
3709_C_Donacia_cinerea_50%_contig_14035_735_1389_+	GH35(43-218)
3709_C_Donacia_cinerea_50%_contig_23860_1_881_-	GH35(7-179)
3709_C_Donacia_cinerea_50%_contig_6506_203_1957_-	GH37(43-548)
3709_C_Donacia_cinerea_50%_contig_2834_2133_4082_-	GH37(53-560)
3709_C_Donacia_cinerea_50%_contig_3347_347_3817_-	GH38(125-447)
3709_C_Donacia_cinerea_50%_contig_1910_56_3466_+	GH38(164-488)
3709_C_Donacia_cinerea_50%_contig_23112_1_527_-	GH38(39-175)
3709_C_Donacia_cinerea_50%_contig_5766_44_3094_-	GH38(42-361)
3709_C_Donacia_cinerea_50%_contig_18575_127_3051_-	GH38(50-362)
3709_C_Donacia_cinerea_50%_contig_27576_1_738_-	GH39(5-224)
3709_C_Donacia_cinerea_50%_contig_570_62_799_-	GH45(41-243)
3709_C_Donacia_cinerea_50%_contig_6905_1_1545_-	GH47(146-515)
3709_C_Donacia_cinerea_50%_contig_10888_1251_3206_-	GH47(199-639)
3709_C_Donacia_cinerea_50%_contig_6974_25_2112_-	GH47(41-479)
3709_C_Donacia_cinerea_50%_contig_3415_1466_4489_-	GH47(43-479)
3709_C_Donacia_cinerea_50%_contig_1005_379_2304_-	GH48(22-636)
3709_C_Donacia_cinerea_50%_contig_4751_401_2301_-	GH63(233-630)
3709_C_Donacia_cinerea_50%_contig_3222_240_3986_-	GH79(260-435)
3709_C_Donacia_cinerea_50%_contig_11448_100_1689_-	GH79(65-519)
3709_C_Donacia_cinerea_50%_contig_1527_251_3082_-	GH84(22-308)
3709_C_Donacia_cinerea_50%_contig_5581_134_1605_-	GH85(18-262)
3709_C_Donacia_cinerea_50%_contig_20096_1_576_-	GH9(10-186)
3709_C_Donacia_cinerea_50%_contig_15517_107_1465_-	GH99(107-447)
3709_C_Donacia_cinerea_50%_contig_26214_243_1016_-	GT1(14-177)
3709_C_Donacia_cinerea_50%_contig_5435_92_1642_-	GT1(145-447)
3709_C_Donacia_cinerea_50%_contig_1590_32_1603_-	GT1(168-435)
3709_C_Donacia_cinerea_50%_contig_1011_39_1622_-	GT1(175-449)
3709_C_Donacia_cinerea_50%_contig_12470_1_1541_-	GT1(186-436)
3709_C_Donacia_cinerea_50%_contig_20388_150_1689_-	GT1(248-441)
3709_C_Donacia_cinerea_50%_contig_4042_37_1633_-	GT1(265-450)
3709_C_Donacia_cinerea_50%_contig_21981_54_1613_-	GT1(270-438)
3709_C_Donacia_cinerea_50%_contig_10155_11_1579_-	GT1(270-444)
3709_C_Donacia_cinerea_50%_contig_8216_978_2593_-	GT1(273-468)
3709_C_Donacia_cinerea_50%_contig_9047_83_1597_-	GT1(274-429)
3709_C_Donacia_cinerea_50%_contig_9549_41_1588_-	GT1(279-437)
3709_C_Donacia_cinerea_50%_contig_13228_85_1668_-	GT1(280-444)
3709_C_Donacia_cinerea_50%_contig_27659_1_791_-	GT1(34-202)
3709_C_Donacia_cinerea_50%_contig_21063_1_518_-	GT1(4-156)
3709_C_Donacia_cinerea_50%_contig_6326_360_1078_-	GT1(6-163)
3709_C_Donacia_cinerea_50%_contig_2920_629_1345_-	GT1(7-161)
3709_C_Donacia_cinerea_50%_contig_11475_163_893_-	GT1(8-174)
3709_C_Donacia_cinerea_50%_contig_253_1269_2594_-	GT10(129-423)
3709_C_Donacia_cinerea_50%_contig_892_163_1551_-	GT10(129-450)
3709_C_Donacia_cinerea_50%_contig_17158_44_689_+	GT10(15-213)
3709_C_Donacia_cinerea_50%_contig_3652_78_2201_-	GT105(267-337)
3709_C_Donacia_cinerea_50%_contig_6606_302_1594_-	GT13(44-423)
3709_C_Donacia_cinerea_50%_contig_14783_207_1987_+	GT14(275-520)
3709_C_Donacia_cinerea_50%_contig_17812_66_1355_+	GT16(72-423)
3709_C_Donacia_cinerea_50%_contig_2516_222_1466_-	GT17(139-402)
3709_C_Donacia_cinerea_50%_contig_636_29_4372_-	GT2_Chitin_synth_2(693-940)
3709_C_Donacia_cinerea_50%_contig_8727_1282_5982_-	GT2_Chitin_synth_2(736-938)
3709_C_Donacia_cinerea_50%_contig_19215_346_1326_-	GT2_Glyco_trans_2_3(53-266)
3709_C_Donacia_cinerea_50%_contig_1212_92_617_-	GT2_Glycos_transf_2(2-112)
3709_C_Donacia_cinerea_50%_contig_8370_235_1236_-	GT2_Glycos_transf_2(69-179)
3709_C_Donacia_cinerea_50%_contig_10944_1_985_-	GT2_Glycos_transf_2(9-183)
3709_C_Donacia_cinerea_50%_contig_4218_402_2882_-	GT20(17-496)
3709_C_Donacia_cinerea_50%_contig_1250_264_1448_-	GT21(48-277)
3709_C_Donacia_cinerea_50%_contig_4661_164_2095_+	GT22(12-504)
3709_C_Donacia_cinerea_50%_contig_5390_454_2253_-	GT22(54-475)
3709_C_Donacia_cinerea_50%_contig_9658_290_1765_-	GT22(6-396)
3709_C_Donacia_cinerea_50%_contig_4433_75_2861_-	GT22(7-380)
3709_C_Donacia_cinerea_50%_contig_17661_70_1324_-	GT23(42-348)
3709_C_Donacia_cinerea_50%_contig_814_203_4747_-	GT24(1217-1464)
3709_C_Donacia_cinerea_50%_contig_6838_25_1722_-	GT25(322-500)
3709_C_Donacia_cinerea_50%_contig_19852_1152_2765_-	GT27(114-394)
3709_C_Donacia_cinerea_50%_contig_31076_1_497_-	GT27(1-165)
3709_C_Donacia_cinerea_50%_contig_11419_195_1874_-	GT27(124-422)
3709_C_Donacia_cinerea_50%_contig_3702_662_2416_-	GT27(136-442)
3709_C_Donacia_cinerea_50%_contig_1019_292_2100_-	GT27(147-441)+CBM13(462-591)
3709_C_Donacia_cinerea_50%_contig_12174_210_2057_+	GT27(157-454)
3709_C_Donacia_cinerea_50%_contig_2445_3030_4820_-	GT27(158-455)+CBM13(470-591)
3709_C_Donacia_cinerea_50%_contig_7263_116_1945_-	GT27(160-460)
3709_C_Donacia_cinerea_50%_contig_2732_1639_3495_-	GT27(173-472)+CBM13(487-607)
3709_C_Donacia_cinerea_50%_contig_5619_75_629_-	GT28(63-163)
3709_C_Donacia_cinerea_50%_contig_3768_1352_2425_+	GT29(195-356)
3709_C_Donacia_cinerea_50%_contig_2248_1904_4006_-	GT3(48-678)
3709_C_Donacia_cinerea_50%_contig_25558_1_1043_-	GT31(100-287)
3709_C_Donacia_cinerea_50%_contig_13017_403_2748_-	GT31(103-229)
3709_C_Donacia_cinerea_50%_contig_13322_99_680_-	GT31(1-131)
3709_C_Donacia_cinerea_50%_contig_8537_225_1298_-	GT31(139-262)
3709_C_Donacia_cinerea_50%_contig_8390_655_1815_-	GT31(158-282)
3709_C_Donacia_cinerea_50%_contig_15390_418_1637_-	GT31(167-329)
3709_C_Donacia_cinerea_50%_contig_4275_1635_2858_-	GT31(176-362)
3709_C_Donacia_cinerea_50%_contig_23089_1_1381_-	GT31(285-402)
3709_C_Donacia_cinerea_50%_contig_5271_180_1169_-	GT31(51-240)
3709_C_Donacia_cinerea_50%_contig_12876_109_1227_-	GT31(72-291)
3709_C_Donacia_cinerea_50%_contig_15901_1_978_-	GT31(89-308)
3709_C_Donacia_cinerea_50%_contig_21642_1143_2213_-	GT31(91-280)
3709_C_Donacia_cinerea_50%_contig_4098_80_1110_-	GT31(98-282)
3709_C_Donacia_cinerea_50%_contig_14096_53_1129_-	GT32(92-205)
3709_C_Donacia_cinerea_50%_contig_1268_148_1437_-	GT33(6-425)
3709_C_Donacia_cinerea_50%_contig_3860_444_3130_-	GT35(157-874)
3709_C_Donacia_cinerea_50%_contig_2857_165_2288_-	GT39(31-268)
3709_C_Donacia_cinerea_50%_contig_12483_1_1325_-	GT39(77-316)
3709_C_Donacia_cinerea_50%_contig_1616_73_1461_-	GT4(222-363)
3709_C_Donacia_cinerea_50%_contig_6049_90_1346_-	GT4(222-378)
3709_C_Donacia_cinerea_50%_contig_6226_79_1527_-	GT4(290-444)
3709_C_Donacia_cinerea_50%_contig_1067_346_3030_-	GT41(287-571)
3709_C_Donacia_cinerea_50%_contig_13456_457_1333_-	GT43(65-264)
3709_C_Donacia_cinerea_50%_contig_20345_326_847_-	GT43(9-160)
3709_C_Donacia_cinerea_50%_contig_4020_1334_3514_-	GT47(101-365)+GT64(447-707)
3709_C_Donacia_cinerea_50%_contig_9806_250_2385_-	GT47(101-376)+GT64(449-694)
3709_C_Donacia_cinerea_50%_contig_4712_206_3016_-	GT47(194-518)+GT64(679-921)
3709_C_Donacia_cinerea_50%_contig_10020_146_1462_-	GT49(111-434)
3709_C_Donacia_cinerea_50%_contig_23724_87_590_-	GT49(2-156)
3709_C_Donacia_cinerea_50%_contig_12499_2123_3634_-	GT49(274-499)
3709_C_Donacia_cinerea_50%_contig_4039_88_1620_-	GT50(184-499)
3709_C_Donacia_cinerea_50%_contig_14099_507_1858_-	GT54(3-283)
3709_C_Donacia_cinerea_50%_contig_1863_56_1603_-	GT57(10-492)
3709_C_Donacia_cinerea_50%_contig_5826_210_1904_-	GT57(21-542)
3709_C_Donacia_cinerea_50%_contig_6105_55_1461_-	GT58(48-448)
3709_C_Donacia_cinerea_50%_contig_11561_363_1757_-	GT59(40-416)
3709_C_Donacia_cinerea_50%_contig_3391_163_1719_-	GT61(177-383)
3709_C_Donacia_cinerea_50%_contig_10866_177_1319_-	GT65(27-366)
3709_C_Donacia_cinerea_50%_contig_1907_166_2310_-	GT66(22-663)
3709_C_Donacia_cinerea_50%_contig_4534_206_2551_-	GT66(26-707)
3709_C_Donacia_cinerea_50%_contig_8514_65_1318_-	GT68(39-398)
3709_C_Donacia_cinerea_50%_contig_10607_1539_2732_-	GT7(153-393)
3709_C_Donacia_cinerea_50%_contig_11757_255_1121_-	GT7(30-256)
3709_C_Donacia_cinerea_50%_contig_5772_731_1657_-	GT7(77-306)
3709_C_Donacia_cinerea_50%_contig_716_35_1450_-	GT76(8-471)
3709_C_Donacia_cinerea_50%_contig_6184_1_572_-	GT8(4-187)
3709_C_Donacia_cinerea_50%_contig_6489_927_2033_-	GT8(44-296)
3709_C_Donacia_cinerea_50%_contig_7423_200_2275_-	GT8(73-302)+GT49(312-649)
3709_C_Donacia_cinerea_50%_contig_14557_759_1887_-	GT90(109-361)
3709_C_Donacia_cinerea_50%_contig_3833_1713_2534_-	GT90(3-241)
3709_C_Donacia_cinerea_50%_contig_11389_358_1548_-	GT92(178-337)
3709_C_Donacia_cinerea_50%_contig_4418_1_1397_-	GT92(244-454)
3709_C_Donacia_cinerea_50%_contig_21041_580_2241_-	GT92(260-516)

## Sheet: Donacia clavipes
Gene ID	HMMER
3709_A_Donacia_clavipes_50%_contig_10922_3754_5907_-	AA1(156-688)
3709_A_Donacia_clavipes_50%_contig_8844_161_2298_-	AA1_3(117-400)
3709_A_Donacia_clavipes_50%_contig_31962_83_813_-	AA15(2-119)
3709_A_Donacia_clavipes_50%_contig_14078_76_2163_-	AA3_2(133-688)
3709_A_Donacia_clavipes_50%_contig_20780_1_683_-	AA3_2(2-227)
3709_A_Donacia_clavipes_50%_contig_20932_1_1092_-	AA3_2(2-357)
3709_A_Donacia_clavipes_50%_contig_2772_1_1500_+	AA3_2(3-477)
3709_A_Donacia_clavipes_50%_contig_25349_76_1151_-	AA3_2(4-349)
3709_A_Donacia_clavipes_50%_contig_11423_188_2056_-	AA3_2(55-596)
3709_A_Donacia_clavipes_50%_contig_207_412_2286_-	AA3_2(55-612)
3709_A_Donacia_clavipes_50%_contig_455_875_2821_-	AA3_2(58-618)
3709_A_Donacia_clavipes_50%_contig_22907_496_1502_-	AA3_2(62-301)
3709_A_Donacia_clavipes_50%_contig_2145_124_1977_-	AA3_2(65-614)
3709_A_Donacia_clavipes_50%_contig_334_204_2075_-	AA3_2(65-618)
3709_A_Donacia_clavipes_50%_contig_221_288_2459_-	AA3_2(70-625)
3709_A_Donacia_clavipes_50%_contig_15095_194_1669_-	AA3_2(9-440)
3709_A_Donacia_clavipes_50%_contig_1200_162_1700_-	AA4(61-285)
3709_A_Donacia_clavipes_50%_contig_1456_815_1840_-	CBM21(175-280)
3709_A_Donacia_clavipes_50%_contig_4552_1_2009_-	CBM21(542-643)
3709_A_Donacia_clavipes_50%_contig_12171_143_916_-	CBM39(19-107)
3709_A_Donacia_clavipes_50%_contig_14741_75_1523_-	CBM39(21-114)+GH16(175-480)
3709_A_Donacia_clavipes_50%_contig_6857_25_1440_-	CBM39(24-121)+GH16(161-468)
3709_A_Donacia_clavipes_50%_contig_6474_255_1630_-	CBM39(39-132)+GH16(164-453)
3709_A_Donacia_clavipes_50%_contig_4922_240_726_-	CBM39(57-150)
3709_A_Donacia_clavipes_50%_contig_10046_6380_7186_-	CBM57(29-189)
3709_A_Donacia_clavipes_50%_contig_3313_140_1003_-	CE1(25-281)
3709_A_Donacia_clavipes_50%_contig_34698_1_652_-	CE1(3-214)
3709_A_Donacia_clavipes_50%_contig_13815_470_2233_-	CE10(100-246)
3709_A_Donacia_clavipes_50%_contig_11409_310_1962_-	CE10(132-278)
3709_A_Donacia_clavipes_50%_contig_15578_199_1404_-	CE10(15-153)
3709_A_Donacia_clavipes_50%_contig_10358_1620_4583_+	CE10(191-365)
3709_A_Donacia_clavipes_50%_contig_4062_216_2432_-	CE10(327-488)
3709_A_Donacia_clavipes_50%_contig_3770_357_2576_-	CE10(336-734)
3709_A_Donacia_clavipes_50%_contig_2882_76_2181_-	CE10(459-672)
3709_A_Donacia_clavipes_50%_contig_1322_87_1685_-	CE10(72-223)
3709_A_Donacia_clavipes_50%_contig_16151_46_1644_-	CE10(79-227)
3709_A_Donacia_clavipes_50%_contig_16470_92_1711_-	CE10(81-224)
3709_A_Donacia_clavipes_50%_contig_11848_62_1732_-	CE10(84-234)
3709_A_Donacia_clavipes_50%_contig_8073_70_1740_-	CE10(87-231)
3709_A_Donacia_clavipes_50%_contig_13957_39_1738_-	CE10(90-240)
3709_A_Donacia_clavipes_50%_contig_3234_65_1718_-	CE10(95-230)
3709_A_Donacia_clavipes_50%_contig_6856_1329_3168_-	CE13(111-430)
3709_A_Donacia_clavipes_50%_contig_13182_1_1256_+	CE9(30-411)
3709_A_Donacia_clavipes_50%_contig_14329_67_1575_-	GH1(21-485)
3709_A_Donacia_clavipes_50%_contig_10597_94_1589_-	GH1(25-488)
3709_A_Donacia_clavipes_50%_contig_4592_50_1567_-	GH1(28-489)
3709_A_Donacia_clavipes_50%_contig_733_636_3089_-	GH116(441-807)
3709_A_Donacia_clavipes_50%_contig_4056_85_1554_-	GH13_15(55-335)
3709_A_Donacia_clavipes_50%_contig_11356_45_2012_-	GH13_17(107-463)
3709_A_Donacia_clavipes_50%_contig_34139_1_626_-	GH13_17(1-208)
3709_A_Donacia_clavipes_50%_contig_645_109_1830_-	GH13_17(188-368)
3709_A_Donacia_clavipes_50%_contig_484_1040_7963_-	GH13_25(1848-2290)
3709_A_Donacia_clavipes_50%_contig_6632_420_2309_-	GH13_34(211-475)
3709_A_Donacia_clavipes_50%_contig_47_323_2401_-	GH13_8(242-535)
3709_A_Donacia_clavipes_50%_contig_2669_56_789_-	GH152(24-239)
3709_A_Donacia_clavipes_50%_contig_5064_45_782_-	GH152(26-241)
3709_A_Donacia_clavipes_50%_contig_3544_1_729_-	GH152(26-242)
3709_A_Donacia_clavipes_50%_contig_10718_42_770_-	GH152(28-238)
3709_A_Donacia_clavipes_50%_contig_238_123_887_-	GH152(35-250)
3709_A_Donacia_clavipes_50%_contig_11343_1_760_-	GH152(38-252)
3709_A_Donacia_clavipes_50%_contig_20529_201_779_-	GH152(75-184)
3709_A_Donacia_clavipes_50%_contig_15140_193_800_-	GH16(1-199)
3709_A_Donacia_clavipes_50%_contig_33621_1_591_-	GH16(40-195)
3709_A_Donacia_clavipes_50%_contig_2995_109_1236_-	GH16(44-373)
3709_A_Donacia_clavipes_50%_contig_1878_45_1211_-	GH16(62-386)
3709_A_Donacia_clavipes_50%_contig_17574_1_1398_-	GH18(103-437)
3709_A_Donacia_clavipes_50%_contig_32809_42_472_-	GH18(1-118)
3709_A_Donacia_clavipes_50%_contig_9393_4695_6326_-	GH18(1-155)
3709_A_Donacia_clavipes_50%_contig_33009_1_541_-	GH18(1-175)
3709_A_Donacia_clavipes_50%_contig_3893_1_621_+	GH18(1-205)
3709_A_Donacia_clavipes_50%_contig_9393_137_4522_-	GH18(152-502)+GH18(577-925)+GH18(1082-1433)
3709_A_Donacia_clavipes_50%_contig_33383_168_693_-	GH18(21-149)
3709_A_Donacia_clavipes_50%_contig_24563_1_576_-	GH18(2-191)
3709_A_Donacia_clavipes_50%_contig_5133_256_1587_-	GH18(22-373)
3709_A_Donacia_clavipes_50%_contig_818_250_1422_-	GH18(23-371)
3709_A_Donacia_clavipes_50%_contig_7892_163_1629_-	GH18(24-366)
3709_A_Donacia_clavipes_50%_contig_10554_88_1227_-	GH18(25-344)
3709_A_Donacia_clavipes_50%_contig_156_265_1584_-	GH18(25-419)
3709_A_Donacia_clavipes_50%_contig_5127_119_1438_-	GH18(27-420)
3709_A_Donacia_clavipes_50%_contig_30291_1_463_-	GH18(3-132)
3709_A_Donacia_clavipes_50%_contig_22050_404_1403_-	GH18(3-219)
3709_A_Donacia_clavipes_50%_contig_18625_36_1206_-	GH18(38-366)
3709_A_Donacia_clavipes_50%_contig_24753_1_643_+	GH18(5-205)
3709_A_Donacia_clavipes_50%_contig_22779_1_718_-	GH18(6-132)
3709_A_Donacia_clavipes_50%_contig_36231_1_622_-	GH18(6-201)
3709_A_Donacia_clavipes_50%_contig_8974_79_1257_-	GH18(86-383)
3709_A_Donacia_clavipes_50%_contig_10658_114_2057_-	GH2(32-617)
3709_A_Donacia_clavipes_50%_contig_14874_43_2542_-	GH2(8-646)
3709_A_Donacia_clavipes_50%_contig_5018_2118_3882_-	GH20(159-332)
3709_A_Donacia_clavipes_50%_contig_3073_270_2132_+	GH20(179-351)
3709_A_Donacia_clavipes_50%_contig_10969_133_1779_-	GH20(192-511)
3709_A_Donacia_clavipes_50%_contig_6817_147_1898_-	GH20(196-538)
3709_A_Donacia_clavipes_50%_contig_2393_96_1919_-	GH20(210-556)
3709_A_Donacia_clavipes_50%_contig_13270_520_2412_-	GH20(232-582)
3709_A_Donacia_clavipes_50%_contig_7973_92_1963_-	GH20(248-581)
3709_A_Donacia_clavipes_50%_contig_3809_310_1874_-	GH20(33-256)
3709_A_Donacia_clavipes_50%_contig_1477_5994_6431_-	GH22(20-143)
3709_A_Donacia_clavipes_50%_contig_20722_23_464_-	GH22(22-135)
3709_A_Donacia_clavipes_50%_contig_1477_6470_6916_-	GH22(23-146)
3709_A_Donacia_clavipes_50%_contig_10470_50_571_-	GH22(35-149)
3709_A_Donacia_clavipes_50%_contig_10821_55_1317_-	GH27(125-313)
3709_A_Donacia_clavipes_50%_contig_143_224_1552_+	GH27(128-324)
3709_A_Donacia_clavipes_50%_contig_10951_59_1444_-	GH29(22-360)
3709_A_Donacia_clavipes_50%_contig_5428_2_1588_-	GH30_1(101-515)
3709_A_Donacia_clavipes_50%_contig_12341_198_1706_-	GH30_1(84-500)
3709_A_Donacia_clavipes_50%_contig_7773_30_2562_-	GH31(271-714)
3709_A_Donacia_clavipes_50%_contig_8079_1632_4154_-	GH31(274-721)
3709_A_Donacia_clavipes_50%_contig_5836_127_2862_-	GH31(333-778)
3709_A_Donacia_clavipes_50%_contig_9984_137_2672_-	GH31(376-753)
3709_A_Donacia_clavipes_50%_contig_7556_1685_4711_-	GH31(413-881)
3709_A_Donacia_clavipes_50%_contig_6978_582_3212_-	GH31(501-859)
3709_A_Donacia_clavipes_50%_contig_5601_144_1619_-	GH31(59-490)
3709_A_Donacia_clavipes_50%_contig_29757_1_547_-	GH35(1-177)
3709_A_Donacia_clavipes_50%_contig_15470_110_2041_-	GH35(31-354)
3709_A_Donacia_clavipes_50%_contig_10327_31_1989_-	GH35(31-362)
3709_A_Donacia_clavipes_50%_contig_7506_1499_3463_-	GH35(38-366)
3709_A_Donacia_clavipes_50%_contig_18710_29_799_-	GH37(2-244)
3709_A_Donacia_clavipes_50%_contig_11885_73_1821_-	GH37(43-546)
3709_A_Donacia_clavipes_50%_contig_3519_1_1854_-	GH37(61-568)
3709_A_Donacia_clavipes_50%_contig_4290_347_3817_-	GH38(125-447)
3709_A_Donacia_clavipes_50%_contig_6456_945_4358_-	GH38(165-489)
3709_A_Donacia_clavipes_50%_contig_22007_1_1183_-	GH38(2-298)
3709_A_Donacia_clavipes_50%_contig_6303_39_3101_-	GH38(43-362)
3709_A_Donacia_clavipes_50%_contig_1175_228_3194_-	GH38(45-351)
3709_A_Donacia_clavipes_50%_contig_104_73_662_-	GH45(1-194)
3709_A_Donacia_clavipes_50%_contig_144_1_606_-	GH45(1-202)
3709_A_Donacia_clavipes_50%_contig_15185_3218_4933_-	GH47(130-568)
3709_A_Donacia_clavipes_50%_contig_1728_1968_3974_-	GH47(216-656)
3709_A_Donacia_clavipes_50%_contig_4806_36_2123_-	GH47(41-479)
3709_A_Donacia_clavipes_50%_contig_630_1828_4851_-	GH47(43-479)
3709_A_Donacia_clavipes_50%_contig_8164_116_2649_-	GH63(589-842)
3709_A_Donacia_clavipes_50%_contig_595_156_3731_-	GH79(223-397)
3709_A_Donacia_clavipes_50%_contig_10002_85_1677_-	GH79(65-519)
3709_A_Donacia_clavipes_50%_contig_783_258_3089_-	GH84(22-308)
3709_A_Donacia_clavipes_50%_contig_12448_149_1933_-	GH85(121-369)
3709_A_Donacia_clavipes_50%_contig_17085_1_1131_+	GH89(1-336)
3709_A_Donacia_clavipes_50%_contig_7945_16_1407_-	GH9(29-451)
3709_A_Donacia_clavipes_50%_contig_229_114_1598_-	GH99(149-489)
3709_A_Donacia_clavipes_50%_contig_5461_1_563_-	GT1(12-184)
3709_A_Donacia_clavipes_50%_contig_1154_1_968_-	GT1(138-319)
3709_A_Donacia_clavipes_50%_contig_4411_407_1978_-	GT1(167-434)
3709_A_Donacia_clavipes_50%_contig_9146_283_1632_-	GT1(181-374)
3709_A_Donacia_clavipes_50%_contig_22367_293_1781_-	GT1(196-418)
3709_A_Donacia_clavipes_50%_contig_1153_515_1948_-	GT1(202-406)
3709_A_Donacia_clavipes_50%_contig_9982_307_1862_-	GT1(204-443)
3709_A_Donacia_clavipes_50%_contig_1366_8_1552_-	GT1(242-433)
3709_A_Donacia_clavipes_50%_contig_15717_2_1582_-	GT1(242-451)
3709_A_Donacia_clavipes_50%_contig_13586_210_1776_-	GT1(256-442)
3709_A_Donacia_clavipes_50%_contig_12682_369_1883_-	GT1(266-425)
3709_A_Donacia_clavipes_50%_contig_24224_77_1646_-	GT1(272-451)
3709_A_Donacia_clavipes_50%_contig_10280_43_1617_-	GT1(273-446)
3709_A_Donacia_clavipes_50%_contig_9885_124_1638_-	GT1(274-427)
3709_A_Donacia_clavipes_50%_contig_26348_319_1895_-	GT1(278-444)
3709_A_Donacia_clavipes_50%_contig_12322_161_1759_-	GT1(291-454)
3709_A_Donacia_clavipes_50%_contig_21856_296_1125_-	GT1(41-207)
3709_A_Donacia_clavipes_50%_contig_9174_102_820_-	GT1(6-163)
3709_A_Donacia_clavipes_50%_contig_10258_1_1322_-	GT10(137-435)
3709_A_Donacia_clavipes_50%_contig_10259_130_1486_-	GT10(138-433)
3709_A_Donacia_clavipes_50%_contig_16546_815_1605_-	GT10(17-206)
3709_A_Donacia_clavipes_50%_contig_4542_115_1386_-	GT10(89-410)
3709_A_Donacia_clavipes_50%_contig_28947_1_1043_-	GT105(20-89)
3709_A_Donacia_clavipes_50%_contig_23067_1_363_-	GT105(22-92)
3709_A_Donacia_clavipes_50%_contig_6914_66_2189_-	GT105(267-337)
3709_A_Donacia_clavipes_50%_contig_22399_53_1282_-	GT105(46-115)
3709_A_Donacia_clavipes_50%_contig_8235_327_1619_-	GT13(44-423)
3709_A_Donacia_clavipes_50%_contig_14095_400_1761_-	GT16(96-447)
3709_A_Donacia_clavipes_50%_contig_3736_240_1484_-	GT17(139-402)
3709_A_Donacia_clavipes_50%_contig_1654_1447_2874_-	GT2_Glyco_trans_2_3(202-415)
3709_A_Donacia_clavipes_50%_contig_2884_171_914_-	GT2_Glycos_transf_2(15-185)
3709_A_Donacia_clavipes_50%_contig_7675_165_1175_-	GT2_Glycos_transf_2(72-183)
3709_A_Donacia_clavipes_50%_contig_9203_1_698_-	GT2_Glycos_transf_2(9-183)
3709_A_Donacia_clavipes_50%_contig_5113_441_2921_-	GT20(18-496)
3709_A_Donacia_clavipes_50%_contig_3681_211_1395_-	GT21(48-277)
3709_A_Donacia_clavipes_50%_contig_27847_1_845_-	GT22(10-278)
3709_A_Donacia_clavipes_50%_contig_6562_482_2281_-	GT22(54-475)
3709_A_Donacia_clavipes_50%_contig_7672_167_1642_+	GT22(6-396)
3709_A_Donacia_clavipes_50%_contig_12880_37_2832_-	GT22(7-380)
3709_A_Donacia_clavipes_50%_contig_16742_261_997_-	GT23(1-175)
3709_A_Donacia_clavipes_50%_contig_13290_1_595_-	GT23(58-197)
3709_A_Donacia_clavipes_50%_contig_690_137_4690_-	GT24(1222-1469)
3709_A_Donacia_clavipes_50%_contig_10294_223_1899_-	GT25(315-493)
3709_A_Donacia_clavipes_50%_contig_6921_2131_3801_-	GT27(108-414)
3709_A_Donacia_clavipes_50%_contig_9676_2130_3854_-	GT27(132-431)
3709_A_Donacia_clavipes_50%_contig_4906_341_2149_-	GT27(147-441)+CBM13(462-591)
3709_A_Donacia_clavipes_50%_contig_2243_3733_5523_-	GT27(158-455)+CBM13(470-591)
3709_A_Donacia_clavipes_50%_contig_9500_1_1535_-	GT27(160-460)
3709_A_Donacia_clavipes_50%_contig_267_1812_3671_-	GT27(174-473)+CBM13(488-614)
3709_A_Donacia_clavipes_50%_contig_7126_4_1131_-	GT27(9-214)
3709_A_Donacia_clavipes_50%_contig_15858_62_616_-	GT28(67-167)
3709_A_Donacia_clavipes_50%_contig_34092_49_649_-	GT29(1-177)
3709_A_Donacia_clavipes_50%_contig_1758_1695_3803_-	GT3(50-680)
3709_A_Donacia_clavipes_50%_contig_12841_134_2479_-	GT31(103-229)
3709_A_Donacia_clavipes_50%_contig_22878_2_1062_-	GT31(104-290)
3709_A_Donacia_clavipes_50%_contig_12852_398_1480_-	GT31(131-256)
3709_A_Donacia_clavipes_50%_contig_11408_254_1327_+	GT31(138-262)
3709_A_Donacia_clavipes_50%_contig_2155_1555_2738_-	GT31(162-348)
3709_A_Donacia_clavipes_50%_contig_7689_48_1439_-	GT31(283-402)
3709_A_Donacia_clavipes_50%_contig_3292_231_1220_-	GT31(51-241)
3709_A_Donacia_clavipes_50%_contig_19255_216_1214_+	GT31(67-256)
3709_A_Donacia_clavipes_50%_contig_4281_77_1210_-	GT31(75-297)
3709_A_Donacia_clavipes_50%_contig_16722_350_1302_-	GT31(78-240)
3709_A_Donacia_clavipes_50%_contig_12440_652_1707_-	GT31(89-308)
3709_A_Donacia_clavipes_50%_contig_11704_190_1230_-	GT31(99-286)
3709_A_Donacia_clavipes_50%_contig_7633_157_1491_-	GT33(21-440)
3709_A_Donacia_clavipes_50%_contig_20_448_2997_-	GT35(112-829)
3709_A_Donacia_clavipes_50%_contig_6779_124_2217_-	GT39(21-258)
3709_A_Donacia_clavipes_50%_contig_3203_1770_4112_-	GT39(77-316)
3709_A_Donacia_clavipes_50%_contig_5273_86_1390_-	GT4(194-336)
3709_A_Donacia_clavipes_50%_contig_7946_70_1326_-	GT4(222-378)
3709_A_Donacia_clavipes_50%_contig_3098_189_1637_-	GT4(286-445)
3709_A_Donacia_clavipes_50%_contig_3312_356_3523_-	GT41(448-732)
3709_A_Donacia_clavipes_50%_contig_10233_3376_4344_-	GT43(101-309)
3709_A_Donacia_clavipes_50%_contig_1865_484_1392_-	GT43(76-275)
3709_A_Donacia_clavipes_50%_contig_6753_1258_3438_-	GT47(101-365)+GT64(447-707)
3709_A_Donacia_clavipes_50%_contig_11776_246_2381_-	GT47(101-376)+GT64(449-694)
3709_A_Donacia_clavipes_50%_contig_2014_55_2868_-	GT47(194-519)+GT64(680-922)
3709_A_Donacia_clavipes_50%_contig_27851_1_1008_-	GT49(112-322)
3709_A_Donacia_clavipes_50%_contig_4980_633_2144_-	GT49(274-499)
3709_A_Donacia_clavipes_50%_contig_9875_300_1190_-	GT49(4-227)
3709_A_Donacia_clavipes_50%_contig_4002_2360_3895_-	GT50(185-500)
3709_A_Donacia_clavipes_50%_contig_1797_2303_4024_-	GT54(126-407)
3709_A_Donacia_clavipes_50%_contig_6559_95_1789_-	GT57(21-542)
3709_A_Donacia_clavipes_50%_contig_1896_73_1599_-	GT57(3-485)
3709_A_Donacia_clavipes_50%_contig_5108_81_1487_-	GT58(48-448)
3709_A_Donacia_clavipes_50%_contig_7434_359_1753_-	GT59(40-416)
3709_A_Donacia_clavipes_50%_contig_2236_234_1793_-	GT61(181-384)
3709_A_Donacia_clavipes_50%_contig_6871_311_1453_-	GT65(27-366)
3709_A_Donacia_clavipes_50%_contig_1223_93_2237_-	GT66(22-663)
3709_A_Donacia_clavipes_50%_contig_427_207_2552_-	GT66(26-709)
3709_A_Donacia_clavipes_50%_contig_8882_18_1271_-	GT68(39-398)
3709_A_Donacia_clavipes_50%_contig_16424_167_1360_+	GT7(152-393)
3709_A_Donacia_clavipes_50%_contig_11443_349_1290_-	GT7(55-283)
3709_A_Donacia_clavipes_50%_contig_4309_1594_2520_-	GT7(76-306)
3709_A_Donacia_clavipes_50%_contig_9202_15_1439_-	GT76(11-474)
3709_A_Donacia_clavipes_50%_contig_4256_1004_2159_-	GT8(60-312)
3709_A_Donacia_clavipes_50%_contig_4293_1_789_-	GT8(6-222)
3709_A_Donacia_clavipes_50%_contig_13929_318_1397_+	GT8(84-350)
3709_A_Donacia_clavipes_50%_contig_3867_127_1887_-	GT8(9-197)+GT49(206-544)
3709_A_Donacia_clavipes_50%_contig_13766_513_1370_-	GT90(19-271)
3709_A_Donacia_clavipes_50%_contig_1627_249_1619_-	GT90(224-425)
3709_A_Donacia_clavipes_50%_contig_2932_436_1626_-	GT92(178-336)
3709_A_Donacia_clavipes_50%_contig_25940_382_2022_-	GT92(263-504)

## Sheet: Donacia crassipes
Gene ID	HMMER
3709_G_Donacia_crassipes_100%_contig_48384_1_367_+	AA1_3(1-120)
3709_G_Donacia_crassipes_100%_contig_7882_81_2210_-	AA1_3(144-436)
3709_G_Donacia_crassipes_100%_contig_23377_136_394_-	AA15(11-79)
3709_G_Donacia_crassipes_100%_contig_36647_1_320_-	AA15(15-105)
3709_G_Donacia_crassipes_100%_contig_10724_296_1294_-	AA15(20-210)
3709_G_Donacia_crassipes_100%_contig_38650_103_1145_-	AA15(32-223)
3709_G_Donacia_crassipes_100%_contig_18310_86_1072_-	AA2(48-301)
3709_G_Donacia_crassipes_100%_contig_50704_1_579_-	AA2(54-191)
3709_G_Donacia_crassipes_100%_contig_47272_1_475_-	AA2(9-155)
3709_G_Donacia_crassipes_100%_contig_7627_177_1682_-	AA3_2(10-490)
3709_G_Donacia_crassipes_100%_contig_6151_17_2148_-	AA3_2(147-702)
3709_G_Donacia_crassipes_100%_contig_21159_44_1748_-	AA3_2(1-545)
3709_G_Donacia_crassipes_100%_contig_24282_1_640_-	AA3_2(2-212)
3709_G_Donacia_crassipes_100%_contig_948_2480_3751_-	AA3_2(2-416)
3709_G_Donacia_crassipes_100%_contig_28706_49_1719_-	AA3_2(2-550)
3709_G_Donacia_crassipes_100%_contig_11276_1062_2885_-	AA3_2(39-600)
3709_G_Donacia_crassipes_100%_contig_10208_215_2056_-	AA3_2(54-608)
3709_G_Donacia_crassipes_100%_contig_9128_68_1930_-	AA3_2(55-613)
3709_G_Donacia_crassipes_100%_contig_8251_217_2325_-	AA3_2(56-610)
3709_G_Donacia_crassipes_100%_contig_8664_431_2296_-	AA3_2(56-613)
3709_G_Donacia_crassipes_100%_contig_35463_1_878_-	AA3_2(67-292)
3709_G_Donacia_crassipes_100%_contig_18516_1_1053_-	AA3_2(68-350)
3709_G_Donacia_crassipes_100%_contig_10415_1004_2956_-	AA3_2(68-619)
3709_G_Donacia_crassipes_100%_contig_975_1362_3227_-	AA3_2(69-615)
3709_G_Donacia_crassipes_100%_contig_23638_153_2043_-	AA3_2(72-623)
3709_G_Donacia_crassipes_100%_contig_3704_1_711_+	AA4(15-200)
3709_G_Donacia_crassipes_100%_contig_6173_158_1696_-	AA4(65-285)
3709_G_Donacia_crassipes_100%_contig_54167_1_350_-	AA6(2-110)
3709_G_Donacia_crassipes_100%_contig_3436_1735_2160_-	CBM13(10-136)
3709_G_Donacia_crassipes_100%_contig_994_368_901_-	CBM13(37-166)
3709_G_Donacia_crassipes_100%_contig_16715_59_349_-	CBM14(41-89)
3709_G_Donacia_crassipes_100%_contig_7465_792_1808_-	CBM21(172-277)
3709_G_Donacia_crassipes_100%_contig_10240_799_2601_-	CBM21(473-574)
3709_G_Donacia_crassipes_100%_contig_9758_1057_1767_-	CBM39(12-105)
3709_G_Donacia_crassipes_100%_contig_632_466_854_-	CBM39(24-117)
3709_G_Donacia_crassipes_100%_contig_1109_2838_3686_-	CBM39(46-134)
3709_G_Donacia_crassipes_100%_contig_21854_9_3347_-	CBM47(99-225)
3709_G_Donacia_crassipes_100%_contig_2416_1262_2068_-	CBM57(29-189)
3709_G_Donacia_crassipes_100%_contig_31397_133_513_-	CE1(1-109)
3709_G_Donacia_crassipes_100%_contig_7816_252_1115_-	CE1(25-281)
3709_G_Donacia_crassipes_100%_contig_8995_216_1925_-	CE10(102-238)
3709_G_Donacia_crassipes_100%_contig_285_1208_3760_-	CE10(224-367)
3709_G_Donacia_crassipes_100%_contig_26040_271_1247_-	CE10(33-321)
3709_G_Donacia_crassipes_100%_contig_12008_560_2779_-	CE10(336-734)
3709_G_Donacia_crassipes_100%_contig_15880_1_552_+	CE10(34-163)
3709_G_Donacia_crassipes_100%_contig_2509_96_2198_-	CE10(445-671)
3709_G_Donacia_crassipes_100%_contig_433_1529_2734_-	CE10(72-219)
3709_G_Donacia_crassipes_100%_contig_2958_87_1685_-	CE10(72-225)
3709_G_Donacia_crassipes_100%_contig_5374_87_1736_-	CE10(78-231)
3709_G_Donacia_crassipes_100%_contig_7146_236_1855_-	CE10(81-224)
3709_G_Donacia_crassipes_100%_contig_1736_127_1800_+	CE10(83-234)
3709_G_Donacia_crassipes_100%_contig_4562_94_1764_-	CE10(91-225)
3709_G_Donacia_crassipes_100%_contig_264_161_1861_-	CE10(91-273)
3709_G_Donacia_crassipes_100%_contig_2136_1480_2400_-	CE10(93-225)
3709_G_Donacia_crassipes_100%_contig_559_701_2398_-	CE10(93-239)
3709_G_Donacia_crassipes_100%_contig_61_46_1707_-	CE10(98-272)
3709_G_Donacia_crassipes_100%_contig_43235_1_362_-	CE11(1-119)
3709_G_Donacia_crassipes_100%_contig_12813_353_1543_-	CE9(9-390)
3709_G_Donacia_crassipes_100%_contig_3495_1061_2680_-	GH1(17-346)
3709_G_Donacia_crassipes_100%_contig_5369_84_1565_-	GH1(22-485)
3709_G_Donacia_crassipes_100%_contig_8423_19_1764_-	GH1(23-482)
3709_G_Donacia_crassipes_100%_contig_28957_441_1709_+	GH1(2-421)
3709_G_Donacia_crassipes_100%_contig_399_826_2319_-	GH1(26-488)
3709_G_Donacia_crassipes_100%_contig_266_1048_2541_-	GH1(28-488)
3709_G_Donacia_crassipes_100%_contig_32_88_1583_-	GH1(28-488)
3709_G_Donacia_crassipes_100%_contig_28956_163_1666_-	GH1(32-499)
3709_G_Donacia_crassipes_100%_contig_1603_78_1613_-	GH1(43-504)
3709_G_Donacia_crassipes_100%_contig_8247_49_1647_-	GH1(47-516)
3709_G_Donacia_crassipes_100%_contig_26398_135_1100_-	GH1(9-303)
3709_G_Donacia_crassipes_100%_contig_2111_639_3095_-	GH116(442-808)
3709_G_Donacia_crassipes_100%_contig_178_87_1565_-	GH13_15(58-338)
3709_G_Donacia_crassipes_100%_contig_913_52_1674_-	GH13_17(2-348)
3709_G_Donacia_crassipes_100%_contig_2345_1042_7962_-	GH13_25(1847-2289)
3709_G_Donacia_crassipes_100%_contig_3112_567_2402_-	GH13_34(193-457)
3709_G_Donacia_crassipes_100%_contig_54327_67_448_-	GH13_6(1-113)
3709_G_Donacia_crassipes_100%_contig_4785_784_2750_-	GH13_8(204-497)
3709_G_Donacia_crassipes_100%_contig_52218_1_569_-	GH14(2-189)
3709_G_Donacia_crassipes_100%_contig_1572_55_789_-	GH152(25-240)
3709_G_Donacia_crassipes_100%_contig_173_94_822_-	GH152(26-238)
3709_G_Donacia_crassipes_100%_contig_11724_46_774_-	GH152(26-240)
3709_G_Donacia_crassipes_100%_contig_15032_154_882_-	GH152(28-238)
3709_G_Donacia_crassipes_100%_contig_8013_125_874_-	GH152(30-245)
3709_G_Donacia_crassipes_100%_contig_32113_174_860_-	GH152(34-228)
3709_G_Donacia_crassipes_100%_contig_9495_37_807_-	GH152(37-252)
3709_G_Donacia_crassipes_100%_contig_41071_125_961_-	GH16(40-202)
3709_G_Donacia_crassipes_100%_contig_9959_79_1135_-	GH16(44-348)
3709_G_Donacia_crassipes_100%_contig_1153_4545_5675_-	GH16(45-374)
3709_G_Donacia_crassipes_100%_contig_2571_34_1140_-	GH16(46-366)
3709_G_Donacia_crassipes_100%_contig_47165_126_1232_-	GH16(46-366)
3709_G_Donacia_crassipes_100%_contig_45019_1_781_-	GH17(33-259)
3709_G_Donacia_crassipes_100%_contig_1613_2418_3797_-	GH18(104-437)
3709_G_Donacia_crassipes_100%_contig_3750_298_854_+	GH18(11-184)
3709_G_Donacia_crassipes_100%_contig_272_1_506_+	GH18(1-163)
3709_G_Donacia_crassipes_100%_contig_35851_1_1276_-	GH18(1-228)
3709_G_Donacia_crassipes_100%_contig_28115_428_1457_-	GH18(1-229)
3709_G_Donacia_crassipes_100%_contig_4073_481_5828_-	GH18(1242-1604)
3709_G_Donacia_crassipes_100%_contig_43994_1_1432_-	GH18(143-476)
3709_G_Donacia_crassipes_100%_contig_11140_458_1714_-	GH18(22-375)
3709_G_Donacia_crassipes_100%_contig_70_186_1358_-	GH18(23-372)
3709_G_Donacia_crassipes_100%_contig_10919_78_1205_-	GH18(24-356)
3709_G_Donacia_crassipes_100%_contig_347_135_1601_-	GH18(24-366)
3709_G_Donacia_crassipes_100%_contig_4144_195_1334_-	GH18(25-345)
3709_G_Donacia_crassipes_100%_contig_3280_246_1565_-	GH18(25-419)
3709_G_Donacia_crassipes_100%_contig_34981_88_784_-	GH18(3-203)
3709_G_Donacia_crassipes_100%_contig_33529_39_1286_-	GH18(38-378)
3709_G_Donacia_crassipes_100%_contig_43358_1_639_-	GH18(4-211)
3709_G_Donacia_crassipes_100%_contig_2783_65_1258_-	GH18(91-388)
3709_G_Donacia_crassipes_100%_contig_23560_116_476_-	GH19(1-112)
3709_G_Donacia_crassipes_100%_contig_50740_1_402_-	GH19(15-134)
3709_G_Donacia_crassipes_100%_contig_51676_1_383_+	GH19(25-126)
3709_G_Donacia_crassipes_100%_contig_44300_207_1025_-	GH19(69-272)
3709_G_Donacia_crassipes_100%_contig_16444_41_2663_-	GH2(15-689)
3709_G_Donacia_crassipes_100%_contig_823_384_3060_-	GH2(72-714)
3709_G_Donacia_crassipes_100%_contig_4720_79_1665_-	GH2(7-499)
3709_G_Donacia_crassipes_100%_contig_14116_53_593_-	GH20(10-137)
3709_G_Donacia_crassipes_100%_contig_9937_711_2330_-	GH20(110-285)
3709_G_Donacia_crassipes_100%_contig_3621_362_1855_-	GH20(11-231)
3709_G_Donacia_crassipes_100%_contig_63_84_995_-	GH20(1-266)
3709_G_Donacia_crassipes_100%_contig_11565_52_1803_-	GH20(196-538)
3709_G_Donacia_crassipes_100%_contig_15787_100_1917_-	GH20(209-555)
3709_G_Donacia_crassipes_100%_contig_14114_208_959_-	GH20(2-207)
3709_G_Donacia_crassipes_100%_contig_64_71_1088_-	GH20(2-301)
3709_G_Donacia_crassipes_100%_contig_14115_391_2268_-	GH20(251-583)
3709_G_Donacia_crassipes_100%_contig_20861_624_2040_-	GH20(34-204)
3709_G_Donacia_crassipes_100%_contig_35529_8_254_-	GH22(1-79)
3709_G_Donacia_crassipes_100%_contig_15005_521_967_-	GH22(23-141)
3709_G_Donacia_crassipes_100%_contig_4454_80_550_-	GH22(31-154)
3709_G_Donacia_crassipes_100%_contig_5368_212_724_-	GH22(32-146)
3709_G_Donacia_crassipes_100%_contig_9644_1_530_-	GH27(1-176)
3709_G_Donacia_crassipes_100%_contig_1068_1923_3251_-	GH27(128-324)
3709_G_Donacia_crassipes_100%_contig_41260_1_406_+	GH28(1-133)
3709_G_Donacia_crassipes_100%_contig_36120_1_883_+	GH28(2-253)
3709_G_Donacia_crassipes_100%_contig_24333_1_812_-	GH28(30-264)
3709_G_Donacia_crassipes_100%_contig_1273_343_1719_-	GH29(21-359)
3709_G_Donacia_crassipes_100%_contig_37209_12_596_-	GH30_1(15-178)
3709_G_Donacia_crassipes_100%_contig_3049_1_1656_+	GH30_1(99-518)
3709_G_Donacia_crassipes_100%_contig_119_105_2127_-	GH31(240-672)
3709_G_Donacia_crassipes_100%_contig_1486_42_2591_-	GH31(269-716)
3709_G_Donacia_crassipes_100%_contig_263_62_2569_-	GH31(269-717)
3709_G_Donacia_crassipes_100%_contig_1095_25_2589_-	GH31(281-727)
3709_G_Donacia_crassipes_100%_contig_2087_122_2626_-	GH31(318-743)
3709_G_Donacia_crassipes_100%_contig_4718_130_2865_-	GH31(333-778)
3709_G_Donacia_crassipes_100%_contig_9861_673_2893_-	GH31(364-722)
3709_G_Donacia_crassipes_100%_contig_8962_2867_5893_-	GH31(413-881)
3709_G_Donacia_crassipes_100%_contig_41433_1_591_-	GH35(1-196)
3709_G_Donacia_crassipes_100%_contig_1027_390_2087_-	GH35(1-277)
3709_G_Donacia_crassipes_100%_contig_31756_50_1981_-	GH35(27-357)
3709_G_Donacia_crassipes_100%_contig_37599_1_1185_-	GH35(28-330)
3709_G_Donacia_crassipes_100%_contig_5825_969_2885_-	GH35(31-353)
3709_G_Donacia_crassipes_100%_contig_13282_1_1074_-	GH35(56-343)
3709_G_Donacia_crassipes_100%_contig_239_594_2263_-	GH35(7-272)
3709_G_Donacia_crassipes_100%_contig_3756_605_2359_+	GH37(43-548)
3709_G_Donacia_crassipes_100%_contig_7442_835_2664_-	GH37(52-559)
3709_G_Donacia_crassipes_100%_contig_13529_347_3817_-	GH38(125-447)
3709_G_Donacia_crassipes_100%_contig_5213_484_3897_-	GH38(165-489)
3709_G_Donacia_crassipes_100%_contig_30451_192_837_-	GH38(2-192)
3709_G_Donacia_crassipes_100%_contig_12154_166_3211_-	GH38(36-348)
3709_G_Donacia_crassipes_100%_contig_7317_250_3234_-	GH38(41-353)
3709_G_Donacia_crassipes_100%_contig_18778_1_299_-	GH45(2-99)
3709_G_Donacia_crassipes_100%_contig_12394_1_316_-	GH45(4-104)
3709_G_Donacia_crassipes_100%_contig_2050_1136_1874_-	GH45(41-243)
3709_G_Donacia_crassipes_100%_contig_60_131_883_-	GH45(46-249)
3709_G_Donacia_crassipes_100%_contig_62_5715_6477_-	GH45(49-250)
3709_G_Donacia_crassipes_100%_contig_3691_245_1960_+	GH47(130-568)
3709_G_Donacia_crassipes_100%_contig_18967_85_2085_+	GH47(214-654)
3709_G_Donacia_crassipes_100%_contig_5675_119_2206_-	GH47(41-479)
3709_G_Donacia_crassipes_100%_contig_1245_1585_4608_-	GH47(43-479)
3709_G_Donacia_crassipes_100%_contig_55_153_2078_-	GH48(22-636)
3709_G_Donacia_crassipes_100%_contig_11520_84_476_-	GH5_14(1-119)
3709_G_Donacia_crassipes_100%_contig_51284_51_518_-	GH5_14(1-144)
3709_G_Donacia_crassipes_100%_contig_11520_514_1638_-	GH5_14(228-342)
3709_G_Donacia_crassipes_100%_contig_2065_63_1820_-	GH63(186-583)
3709_G_Donacia_crassipes_100%_contig_23379_17_1606_-	GH79(65-518)
3709_G_Donacia_crassipes_100%_contig_16890_191_3022_-	GH84(22-308)
3709_G_Donacia_crassipes_100%_contig_26949_1_961_+	GH89(58-319)
3709_G_Donacia_crassipes_100%_contig_7035_106_1187_-	GH89(87-319)
3709_G_Donacia_crassipes_100%_contig_14612_210_1565_-	GH99(106-446)
3709_G_Donacia_crassipes_100%_contig_10947_1_1531_+	GT1(160-431)
3709_G_Donacia_crassipes_100%_contig_10293_60_1414_+	GT1(166-434)
3709_G_Donacia_crassipes_100%_contig_10944_1_1322_-	GT1(169-439)
3709_G_Donacia_crassipes_100%_contig_32040_16_1572_-	GT1(221-446)
3709_G_Donacia_crassipes_100%_contig_5203_374_1939_-	GT1(232-447)
3709_G_Donacia_crassipes_100%_contig_2681_301_1857_-	GT1(234-441)
3709_G_Donacia_crassipes_100%_contig_1710_504_1771_-	GT1(241-414)
3709_G_Donacia_crassipes_100%_contig_4388_8_1618_-	GT1(244-454)
3709_G_Donacia_crassipes_100%_contig_28368_23_1603_-	GT1(248-448)
3709_G_Donacia_crassipes_100%_contig_10140_300_1887_-	GT1(268-453)
3709_G_Donacia_crassipes_100%_contig_177_4_1551_-	GT1(269-437)
3709_G_Donacia_crassipes_100%_contig_15434_249_1827_-	GT1(279-444)
3709_G_Donacia_crassipes_100%_contig_16609_19_1607_-	GT1(281-452)
3709_G_Donacia_crassipes_100%_contig_11455_236_1824_-	GT1(286-449)
3709_G_Donacia_crassipes_100%_contig_27837_90_930_-	GT1(40-211)
3709_G_Donacia_crassipes_100%_contig_30677_63_783_-	GT1(5-170)
3709_G_Donacia_crassipes_100%_contig_3208_1_836_-	GT1(96-265)
3709_G_Donacia_crassipes_100%_contig_27290_222_1393_-	GT10(13-328)
3709_G_Donacia_crassipes_100%_contig_1055_13406_14584_-	GT10(187-374)
3709_G_Donacia_crassipes_100%_contig_10881_108_1379_-	GT10(91-411)
3709_G_Donacia_crassipes_100%_contig_22832_150_2273_-	GT105(267-337)
3709_G_Donacia_crassipes_100%_contig_41122_177_960_-	GT11(2-243)
3709_G_Donacia_crassipes_100%_contig_6389_369_1661_-	GT13(44-423)
3709_G_Donacia_crassipes_100%_contig_8897_550_3273_-	GT14(275-520)
3709_G_Donacia_crassipes_100%_contig_14977_1959_3320_-	GT16(96-447)
3709_G_Donacia_crassipes_100%_contig_2012_242_1486_-	GT17(138-402)
3709_G_Donacia_crassipes_100%_contig_2442_43_4410_-	GT2_Chitin_synth_2(694-943)
3709_G_Donacia_crassipes_100%_contig_2194_1695_2435_-	GT2_Glycos_transf_2(14-184)
3709_G_Donacia_crassipes_100%_contig_10678_137_1138_-	GT2_Glycos_transf_2(69-172)
3709_G_Donacia_crassipes_100%_contig_4464_401_2881_-	GT20(18-496)
3709_G_Donacia_crassipes_100%_contig_14339_122_1290_-	GT21(42-271)
3709_G_Donacia_crassipes_100%_contig_10543_412_2343_-	GT22(13-504)
3709_G_Donacia_crassipes_100%_contig_3729_969_2768_-	GT22(54-475)
3709_G_Donacia_crassipes_100%_contig_1894_1096_2541_-	GT22(6-396)
3709_G_Donacia_crassipes_100%_contig_18352_1_593_-	GT22(7-191)
3709_G_Donacia_crassipes_100%_contig_38402_1_1730_-	GT23(211-519)
3709_G_Donacia_crassipes_100%_contig_5526_972_4225_-	GT24(786-1033)
3709_G_Donacia_crassipes_100%_contig_21641_1_1151_-	GT25(304-383)
3709_G_Donacia_crassipes_100%_contig_46595_1_349_+	GT27(1-115)
3709_G_Donacia_crassipes_100%_contig_15663_1_650_-	GT27(1-216)
3709_G_Donacia_crassipes_100%_contig_5332_4852_6576_-	GT27(132-431)
3709_G_Donacia_crassipes_100%_contig_540_1_779_-	GT27(136-259)
3709_G_Donacia_crassipes_100%_contig_972_2070_3917_-	GT27(157-454)
3709_G_Donacia_crassipes_100%_contig_916_7231_9021_-	GT27(158-455)+CBM13(470-591)
3709_G_Donacia_crassipes_100%_contig_27772_1_659_-	GT27(2-137)
3709_G_Donacia_crassipes_100%_contig_56022_1_335_-	GT28(27-111)
3709_G_Donacia_crassipes_100%_contig_8059_1039_2391_+	GT3(2-428)
3709_G_Donacia_crassipes_100%_contig_14120_445_2781_-	GT31(103-229)
3709_G_Donacia_crassipes_100%_contig_3898_180_1263_-	GT31(138-261)
3709_G_Donacia_crassipes_100%_contig_152_398_1510_+	GT31(139-325)
3709_G_Donacia_crassipes_100%_contig_9769_146_1135_+	GT31(51-238)
3709_G_Donacia_crassipes_100%_contig_4885_73_1170_-	GT31(62-281)
3709_G_Donacia_crassipes_100%_contig_12155_306_1361_-	GT31(89-308)
3709_G_Donacia_crassipes_100%_contig_20269_3608_4678_-	GT31(91-280)
3709_G_Donacia_crassipes_100%_contig_29548_61_1086_+	GT31(93-279)
3709_G_Donacia_crassipes_100%_contig_453_260_1564_+	GT33(6-425)
3709_G_Donacia_crassipes_100%_contig_4825_614_3340_-	GT35(171-888)
3709_G_Donacia_crassipes_100%_contig_20101_128_1944_-	GT39(1-165)
3709_G_Donacia_crassipes_100%_contig_3031_471_2807_-	GT39(75-314)
3709_G_Donacia_crassipes_100%_contig_45360_1_577_-	GT4(1-154)
3709_G_Donacia_crassipes_100%_contig_10097_240_1526_-	GT4(191-328)
3709_G_Donacia_crassipes_100%_contig_1019_221_1477_-	GT4(222-376)
3709_G_Donacia_crassipes_100%_contig_11777_74_1522_-	GT4(290-443)
3709_G_Donacia_crassipes_100%_contig_5876_434_3581_-	GT41(441-725)
3709_G_Donacia_crassipes_100%_contig_25541_212_835_-	GT43(101-202)
3709_G_Donacia_crassipes_100%_contig_5179_573_1478_-	GT43(75-274)
3709_G_Donacia_crassipes_100%_contig_4755_1091_3271_-	GT47(101-365)+GT64(447-707)
3709_G_Donacia_crassipes_100%_contig_8662_339_2528_-	GT47(101-394)+GT64(467-712)
3709_G_Donacia_crassipes_100%_contig_1923_638_3073_-	GT47(208-532)+GT64(693-805)
3709_G_Donacia_crassipes_100%_contig_13589_463_1785_-	GT49(111-436)
3709_G_Donacia_crassipes_100%_contig_3132_1_977_+	GT49(37-261)
3709_G_Donacia_crassipes_100%_contig_418_98_943_-	GT49(53-270)
3709_G_Donacia_crassipes_100%_contig_6411_109_1641_-	GT50(184-499)
3709_G_Donacia_crassipes_100%_contig_12395_1866_3359_-	GT54(51-331)
3709_G_Donacia_crassipes_100%_contig_9024_1_1545_-	GT57(11-492)
3709_G_Donacia_crassipes_100%_contig_5103_318_1976_+	GT57(9-530)
3709_G_Donacia_crassipes_100%_contig_8724_76_1422_-	GT58(27-428)
3709_G_Donacia_crassipes_100%_contig_19296_354_1748_-	GT59(40-416)
3709_G_Donacia_crassipes_100%_contig_25331_145_1050_-	GT61(11-166)
3709_G_Donacia_crassipes_100%_contig_15702_326_1468_-	GT65(27-366)
3709_G_Donacia_crassipes_100%_contig_5839_76_2220_-	GT66(22-663)
3709_G_Donacia_crassipes_100%_contig_967_316_2661_-	GT66(22-699)
3709_G_Donacia_crassipes_100%_contig_21409_1_1251_-	GT68(39-398)
3709_G_Donacia_crassipes_100%_contig_22365_238_1431_-	GT7(152-393)
3709_G_Donacia_crassipes_100%_contig_17858_1852_2790_-	GT7(56-282)
3709_G_Donacia_crassipes_100%_contig_16991_368_1678_-	GT76(8-436)
3709_G_Donacia_crassipes_100%_contig_3588_897_2003_-	GT8(42-296)
3709_G_Donacia_crassipes_100%_contig_25534_1394_2350_-	GT8(43-309)
3709_G_Donacia_crassipes_100%_contig_4811_1_740_-	GT8(6-222)
3709_G_Donacia_crassipes_100%_contig_1648_726_2426_+	GT8(74-303)+GT49(312-563)
3709_G_Donacia_crassipes_100%_contig_33803_1_1169_+	GT90(148-384)
3709_G_Donacia_crassipes_100%_contig_10540_245_1732_+	GT90(225-463)
3709_G_Donacia_crassipes_100%_contig_18867_4249_5577_-	GT92(149-405)
3709_G_Donacia_crassipes_100%_contig_17005_273_1463_-	GT92(178-336)

## Sheet: Donacia marginata
Gene ID	HMMER
3709_K_Donacia_marginata_100%_contig_1318_147_2045_-	AA1_3(62-350)
3709_K_Donacia_marginata_100%_contig_29361_728_1546_-	AA15(21-211)
3709_K_Donacia_marginata_100%_contig_380_376_2360_-	AA3_2(101-655)
3709_K_Donacia_marginata_100%_contig_1107_204_2220_-	AA3_2(113-666)
3709_K_Donacia_marginata_100%_contig_13969_1_716_-	AA3_2(1-236)
3709_K_Donacia_marginata_100%_contig_1906_103_2190_-	AA3_2(133-688)
3709_K_Donacia_marginata_100%_contig_19051_247_1905_+	AA3_2(32-535)
3709_K_Donacia_marginata_100%_contig_16359_68_1927_-	AA3_2(48-597)
3709_K_Donacia_marginata_100%_contig_5046_146_2008_-	AA3_2(52-613)
3709_K_Donacia_marginata_100%_contig_5886_1645_3792_-	AA3_2(56-610)
3709_K_Donacia_marginata_100%_contig_19294_336_2210_-	AA3_2(56-612)
3709_K_Donacia_marginata_100%_contig_2165_1_1954_-	AA3_2(59-626)
3709_K_Donacia_marginata_100%_contig_1897_95_1984_-	AA3_2(60-621)
3709_K_Donacia_marginata_100%_contig_19457_1_1581_-	AA3_2(63-527)
3709_K_Donacia_marginata_100%_contig_2023_111_1963_-	AA3_2(64-613)
3709_K_Donacia_marginata_100%_contig_9892_115_1983_-	AA3_2(68-614)
3709_K_Donacia_marginata_100%_contig_10503_1_1929_-	AA3_2(77-631)
3709_K_Donacia_marginata_100%_contig_12725_126_1719_-	AA3_2(8-500)
3709_K_Donacia_marginata_100%_contig_8723_131_1669_-	AA4(61-285)
3709_K_Donacia_marginata_100%_contig_35943_1_414_-	CBM14(45-87)
3709_K_Donacia_marginata_100%_contig_11068_779_1804_-	CBM21(175-280)
3709_K_Donacia_marginata_100%_contig_4326_810_2627_-	CBM21(478-579)
3709_K_Donacia_marginata_100%_contig_10318_101_1516_-	CBM39(13-106)+GH16(164-468)
3709_K_Donacia_marginata_100%_contig_8500_87_1475_-	CBM39(15-112)+GH16(207-459)
3709_K_Donacia_marginata_100%_contig_13756_198_1418_-	CBM39(1-81)+GH16(113-402)
3709_K_Donacia_marginata_100%_contig_2777_248_667_-	CBM39(35-128)
3709_K_Donacia_marginata_100%_contig_12497_87_918_-	CBM39(38-129)
3709_K_Donacia_marginata_100%_contig_18573_10_3348_-	CBM47(99-225)
3709_K_Donacia_marginata_100%_contig_6504_1660_2466_-	CBM57(29-189)
3709_K_Donacia_marginata_100%_contig_4842_59_922_-	CE1(25-281)
3709_K_Donacia_marginata_100%_contig_430_62_1732_-	CE10(100-236)
3709_K_Donacia_marginata_100%_contig_11656_53_1741_-	CE10(100-244)
3709_K_Donacia_marginata_100%_contig_14454_36_1746_-	CE10(100-252)
3709_K_Donacia_marginata_100%_contig_13_109_1797_-	CE10(116-268)
3709_K_Donacia_marginata_100%_contig_10616_143_1847_-	CE10(121-262)
3709_K_Donacia_marginata_100%_contig_16381_187_1074_-	CE10(17-266)
3709_K_Donacia_marginata_100%_contig_1658_1308_3863_-	CE10(228-384)
3709_K_Donacia_marginata_100%_contig_804_217_1662_-	CE10(25-178)
3709_K_Donacia_marginata_100%_contig_8608_151_2367_-	CE10(327-490)
3709_K_Donacia_marginata_100%_contig_6797_451_2670_-	CE10(336-733)
3709_K_Donacia_marginata_100%_contig_548_96_2201_-	CE10(459-672)
3709_K_Donacia_marginata_100%_contig_20530_1_590_+	CE10(47-196)
3709_K_Donacia_marginata_100%_contig_1859_123_1697_-	CE10(73-212)
3709_K_Donacia_marginata_100%_contig_3904_43_1653_-	CE10(76-228)
3709_K_Donacia_marginata_100%_contig_1117_50_1720_-	CE10(89-231)
3709_K_Donacia_marginata_100%_contig_23727_1_706_+	CE10(91-225)
3709_K_Donacia_marginata_100%_contig_26424_38_1834_-	CE10(91-334)
3709_K_Donacia_marginata_100%_contig_41_1_1588_+	CE10(93-243)
3709_K_Donacia_marginata_100%_contig_2793_100_1788_-	CE10(94-254)
3709_K_Donacia_marginata_100%_contig_10334_260_1930_-	CE10(96-238)
3709_K_Donacia_marginata_100%_contig_29_1_1601_-	CE10(97-274)
3709_K_Donacia_marginata_100%_contig_8330_88_1851_-	CE10(98-241)
3709_K_Donacia_marginata_100%_contig_8711_171_1361_-	CE9(9-390)
3709_K_Donacia_marginata_100%_contig_29357_1_660_+	GH1(1-219)
3709_K_Donacia_marginata_100%_contig_38_94_1311_-	GH1(1-397)
3709_K_Donacia_marginata_100%_contig_57_1_1381_+	GH1(1-451)
3709_K_Donacia_marginata_100%_contig_1882_1_689_-	GH1(2-222)
3709_K_Donacia_marginata_100%_contig_414_44_1537_-	GH1(23-486)
3709_K_Donacia_marginata_100%_contig_1267_30_1574_-	GH1(23-487)
3709_K_Donacia_marginata_100%_contig_2944_128_1605_-	GH1(25-486)
3709_K_Donacia_marginata_100%_contig_8764_144_1661_-	GH1(28-490)
3709_K_Donacia_marginata_100%_contig_496_1522_3030_-	GH1(33-495)
3709_K_Donacia_marginata_100%_contig_179_555_2070_-	GH1(33-496)
3709_K_Donacia_marginata_100%_contig_1086_619_3069_-	GH116(440-806)
3709_K_Donacia_marginata_100%_contig_137_1498_2967_-	GH13_15(55-335)
3709_K_Donacia_marginata_100%_contig_6657_146_1867_-	GH13_17(189-368)
3709_K_Donacia_marginata_100%_contig_28896_19_1553_-	GH13_17(3-331)
3709_K_Donacia_marginata_100%_contig_487_236_1941_-	GH13_17(59-415)
3709_K_Donacia_marginata_100%_contig_4940_1098_7917_-	GH13_25(1813-2255)
3709_K_Donacia_marginata_100%_contig_1489_1347_3206_-	GH13_34(200-464)
3709_K_Donacia_marginata_100%_contig_7983_192_2270_-	GH13_8(242-535)
3709_K_Donacia_marginata_100%_contig_1312_1_320_-	GH152(1-106)
3709_K_Donacia_marginata_100%_contig_13304_44_766_-	GH152(21-236)
3709_K_Donacia_marginata_100%_contig_13992_70_807_-	GH152(26-241)
3709_K_Donacia_marginata_100%_contig_15120_247_981_-	GH152(30-240)
3709_K_Donacia_marginata_100%_contig_1311_52_807_-	GH152(32-247)
3709_K_Donacia_marginata_100%_contig_18039_53_829_+	GH152(42-254)
3709_K_Donacia_marginata_100%_contig_2423_737_1066_-	GH152(7-107)
3709_K_Donacia_marginata_100%_contig_6159_4259_4858_-	GH152(82-169)
3709_K_Donacia_marginata_100%_contig_1257_440_1030_-	GH16(2-194)
3709_K_Donacia_marginata_100%_contig_4681_1_437_-	GH16(3-142)
3709_K_Donacia_marginata_100%_contig_3617_90_1202_-	GH16(44-368)
3709_K_Donacia_marginata_100%_contig_90_282_1409_+	GH16(44-373)
3709_K_Donacia_marginata_100%_contig_4033_498_1601_-	GH16(45-365)
3709_K_Donacia_marginata_100%_contig_1258_1_725_-	GH16(71-241)
3709_K_Donacia_marginata_100%_contig_2633_80_1339_-	GH18(113-410)
3709_K_Donacia_marginata_100%_contig_25211_15_575_-	GH18(1-161)
3709_K_Donacia_marginata_100%_contig_33633_377_1284_-	GH18(1-188)
3709_K_Donacia_marginata_100%_contig_4_444_1589_-	GH18(14-362)
3709_K_Donacia_marginata_100%_contig_34666_1_484_-	GH18(2-160)
3709_K_Donacia_marginata_100%_contig_223_78_1643_-	GH18(22-375)
3709_K_Donacia_marginata_100%_contig_3003_190_1521_+	GH18(22-375)
3709_K_Donacia_marginata_100%_contig_481_1_545_-	GH18(24-180)
3709_K_Donacia_marginata_100%_contig_309_56_1177_-	GH18(24-352)
3709_K_Donacia_marginata_100%_contig_457_216_1682_-	GH18(24-366)
3709_K_Donacia_marginata_100%_contig_7151_172_1339_-	GH18(24-371)
3709_K_Donacia_marginata_100%_contig_111_213_1532_-	GH18(25-419)
3709_K_Donacia_marginata_100%_contig_5316_149_1468_-	GH18(28-420)
3709_K_Donacia_marginata_100%_contig_10462_1_1744_-	GH18(296-571)
3709_K_Donacia_marginata_100%_contig_3_185_1383_-	GH18(31-379)
3709_K_Donacia_marginata_100%_contig_30553_564_1026_-	GH18(3-139)
3709_K_Donacia_marginata_100%_contig_36773_1_429_+	GH18(3-141)
3709_K_Donacia_marginata_100%_contig_19075_566_1866_-	GH18(76-410)
3709_K_Donacia_marginata_100%_contig_1108_369_1433_-	GH18(8-328)
3709_K_Donacia_marginata_100%_contig_717_1_1842_+	GH2(2-577)
3709_K_Donacia_marginata_100%_contig_466_224_2167_+	GH2(30-617)
3709_K_Donacia_marginata_100%_contig_107_82_2745_-	GH2(67-772)
3709_K_Donacia_marginata_100%_contig_8936_1_459_-	GH20(10-152)
3709_K_Donacia_marginata_100%_contig_3723_320_1813_-	GH20(10-231)
3709_K_Donacia_marginata_100%_contig_1968_331_1693_-	GH20(104-416)
3709_K_Donacia_marginata_100%_contig_287_364_1754_-	GH20(113-425)
3709_K_Donacia_marginata_100%_contig_16720_547_2193_-	GH20(120-294)
3709_K_Donacia_marginata_100%_contig_52_45_1480_-	GH20(121-440)
3709_K_Donacia_marginata_100%_contig_653_123_1655_-	GH20(123-465)
3709_K_Donacia_marginata_100%_contig_5825_26_937_-	GH20(1-261)
3709_K_Donacia_marginata_100%_contig_4350_504_1531_-	GH20(1-304)
3709_K_Donacia_marginata_100%_contig_3586_150_1949_+	GH20(201-547)
3709_K_Donacia_marginata_100%_contig_5558_385_1026_-	GH20(2-176)
3709_K_Donacia_marginata_100%_contig_15654_259_2165_-	GH20(236-586)
3709_K_Donacia_marginata_100%_contig_11529_1_545_-	GH20(34-174)
3709_K_Donacia_marginata_100%_contig_12642_419_934_-	GH22(33-147)
3709_K_Donacia_marginata_100%_contig_2307_1935_3263_-	GH27(128-324)
3709_K_Donacia_marginata_100%_contig_1359_68_1246_-	GH27(98-285)
3709_K_Donacia_marginata_100%_contig_1042_37_1422_-	GH29(21-359)
3709_K_Donacia_marginata_100%_contig_22558_1_936_+	GH29(3-204)
3709_K_Donacia_marginata_100%_contig_251_68_1630_-	GH30_1(88-504)
3709_K_Donacia_marginata_100%_contig_2230_121_1677_-	GH30_1(97-516)
3709_K_Donacia_marginata_100%_contig_16931_1_1089_+	GH31(1-243)
3709_K_Donacia_marginata_100%_contig_1831_268_1271_+	GH31(169-333)
3709_K_Donacia_marginata_100%_contig_13816_98_909_-	GH31(2-174)
3709_K_Donacia_marginata_100%_contig_2647_1_552_-	GH31(2-184)
3709_K_Donacia_marginata_100%_contig_62_53_2578_-	GH31(274-722)
3709_K_Donacia_marginata_100%_contig_602_602_2658_-	GH31(309-667)
3709_K_Donacia_marginata_100%_contig_2339_161_2671_-	GH31(314-743)
3709_K_Donacia_marginata_100%_contig_1829_1_713_-	GH31(4-236)
3709_K_Donacia_marginata_100%_contig_1830_1_713_-	GH31(4-236)
3709_K_Donacia_marginata_100%_contig_1085_3815_6874_-	GH31(425-892)
3709_K_Donacia_marginata_100%_contig_5674_213_2090_-	GH31(46-491)
3709_K_Donacia_marginata_100%_contig_13116_2134_3746_-	GH35(1-245)
3709_K_Donacia_marginata_100%_contig_1104_61_1992_-	GH35(27-358)
3709_K_Donacia_marginata_100%_contig_19128_730_2742_+	GH35(43-374)
3709_K_Donacia_marginata_100%_contig_3008_40_1997_-	GH35(44-368)
3709_K_Donacia_marginata_100%_contig_4914_81_2070_-	GH35(46-374)
3709_K_Donacia_marginata_100%_contig_1891_649_2403_-	GH37(43-548)
3709_K_Donacia_marginata_100%_contig_26991_159_1160_-	GH37(44-308)
3709_K_Donacia_marginata_100%_contig_16115_1_1854_-	GH37(61-568)
3709_K_Donacia_marginata_100%_contig_4319_342_3812_-	GH38(126-448)
3709_K_Donacia_marginata_100%_contig_2996_7015_10362_-	GH38(143-467)
3709_K_Donacia_marginata_100%_contig_1142_67_3129_-	GH38(42-361)
3709_K_Donacia_marginata_100%_contig_4027_238_3241_-	GH38(43-355)
3709_K_Donacia_marginata_100%_contig_3206_1_2743_-	GH38(45-357)
3709_K_Donacia_marginata_100%_contig_24434_1_465_+	GH45(2-151)
3709_K_Donacia_marginata_100%_contig_18019_74_349_-	GH45(3-90)
3709_K_Donacia_marginata_100%_contig_39972_1_291_-	GH45(3-96)
3709_K_Donacia_marginata_100%_contig_7842_51_788_-	GH45(41-243)
3709_K_Donacia_marginata_100%_contig_3427_29_549_+	GH45(75-170)
3709_K_Donacia_marginata_100%_contig_2859_3949_5664_-	GH47(130-568)
3709_K_Donacia_marginata_100%_contig_19959_1225_3180_-	GH47(199-639)
3709_K_Donacia_marginata_100%_contig_3275_37_2121_-	GH47(41-479)
3709_K_Donacia_marginata_100%_contig_443_3267_6290_-	GH47(43-479)
3709_K_Donacia_marginata_100%_contig_50_1011_2936_-	GH48(22-636)
3709_K_Donacia_marginata_100%_contig_4618_500_2971_-	GH63(569-821)
3709_K_Donacia_marginata_100%_contig_10852_127_1716_-	GH79(65-518)
3709_K_Donacia_marginata_100%_contig_6812_146_3546_-	GH79(94-269)
3709_K_Donacia_marginata_100%_contig_5477_246_3131_-	GH84(22-308)
3709_K_Donacia_marginata_100%_contig_9365_159_1943_+	GH85(117-367)
3709_K_Donacia_marginata_100%_contig_9121_95_2422_-	GH89(79-735)
3709_K_Donacia_marginata_100%_contig_1667_126_1481_-	GH99(106-446)
3709_K_Donacia_marginata_100%_contig_34030_19_1123_-	GT1(120-287)
3709_K_Donacia_marginata_100%_contig_3138_1_1197_-	GT1(130-397)
3709_K_Donacia_marginata_100%_contig_11936_115_1670_-	GT1(135-438)
3709_K_Donacia_marginata_100%_contig_64_1_1142_-	GT1(163-328)
3709_K_Donacia_marginata_100%_contig_7869_174_1721_-	GT1(163-443)
3709_K_Donacia_marginata_100%_contig_4115_609_2187_-	GT1(212-450)
3709_K_Donacia_marginata_100%_contig_14849_21_1601_-	GT1(221-449)
3709_K_Donacia_marginata_100%_contig_4037_3032_4576_-	GT1(232-440)
3709_K_Donacia_marginata_100%_contig_23761_567_2112_-	GT1(236-438)
3709_K_Donacia_marginata_100%_contig_1761_2953_4509_-	GT1(242-449)
3709_K_Donacia_marginata_100%_contig_27795_200_1739_-	GT1(246-441)
3709_K_Donacia_marginata_100%_contig_126_59_1603_-	GT1(249-433)
3709_K_Donacia_marginata_100%_contig_20548_149_1732_-	GT1(260-449)
3709_K_Donacia_marginata_100%_contig_15680_219_1774_-	GT1(263-436)
3709_K_Donacia_marginata_100%_contig_15584_297_1861_-	GT1(268-447)
3709_K_Donacia_marginata_100%_contig_20253_78_1617_-	GT1(272-440)
3709_K_Donacia_marginata_100%_contig_4347_395_1909_-	GT1(274-430)
3709_K_Donacia_marginata_100%_contig_4858_271_1818_-	GT1(277-437)
3709_K_Donacia_marginata_100%_contig_9761_131_1702_-	GT1(277-443)
3709_K_Donacia_marginata_100%_contig_6559_160_1729_-	GT1(288-443)
3709_K_Donacia_marginata_100%_contig_1485_1_1330_-	GT1(295-443)
3709_K_Donacia_marginata_100%_contig_2062_118_1074_-	GT10(10-306)
3709_K_Donacia_marginata_100%_contig_16939_549_1793_-	GT10(14-353)
3709_K_Donacia_marginata_100%_contig_6975_430_1176_+	GT10(3-230)
3709_K_Donacia_marginata_100%_contig_28665_26_1158_-	GT105(13-82)
3709_K_Donacia_marginata_100%_contig_8021_36_2120_-	GT105(254-324)
3709_K_Donacia_marginata_100%_contig_39629_1_408_-	GT105(94-136)
3709_K_Donacia_marginata_100%_contig_37092_1_326_-	GT11(2-106)
3709_K_Donacia_marginata_100%_contig_4051_305_1597_-	GT13(44-423)
3709_K_Donacia_marginata_100%_contig_13987_508_3219_-	GT14(275-520)
3709_K_Donacia_marginata_100%_contig_4647_60_1352_-	GT16(72-423)
3709_K_Donacia_marginata_100%_contig_3361_366_1610_+	GT17(139-402)
3709_K_Donacia_marginata_100%_contig_67_84_4451_-	GT2_Chitin_synth_2(657-938)
3709_K_Donacia_marginata_100%_contig_38050_1_432_-	GT2_Glyco_trans_2_3(1-141)
3709_K_Donacia_marginata_100%_contig_5789_116_865_-	GT2_Glycos_transf_2(17-187)
3709_K_Donacia_marginata_100%_contig_6541_154_1155_-	GT2_Glycos_transf_2(69-180)
3709_K_Donacia_marginata_100%_contig_1152_58_2502_-	GT20(7-484)
3709_K_Donacia_marginata_100%_contig_15920_76_1260_-	GT21(48-277)
3709_K_Donacia_marginata_100%_contig_8799_118_2049_+	GT22(12-504)
3709_K_Donacia_marginata_100%_contig_8123_474_2273_-	GT22(54-475)
3709_K_Donacia_marginata_100%_contig_5606_244_1719_-	GT22(6-396)
3709_K_Donacia_marginata_100%_contig_5120_77_2869_-	GT22(7-380)
3709_K_Donacia_marginata_100%_contig_30915_1_652_-	GT23(59-217)
3709_K_Donacia_marginata_100%_contig_4451_146_4690_-	GT24(1217-1464)
3709_K_Donacia_marginata_100%_contig_8248_299_1942_-	GT25(304-482)
3709_K_Donacia_marginata_100%_contig_5094_269_1954_-	GT27(126-424)
3709_K_Donacia_marginata_100%_contig_3675_6149_7873_-	GT27(132-431)
3709_K_Donacia_marginata_100%_contig_7523_30_1784_-	GT27(136-442)
3709_K_Donacia_marginata_100%_contig_15935_371_1790_-	GT27(14-311)
3709_K_Donacia_marginata_100%_contig_1783_327_2135_-	GT27(147-441)+CBM13(462-591)
3709_K_Donacia_marginata_100%_contig_3523_3571_5361_-	GT27(158-455)+CBM13(470-591)
3709_K_Donacia_marginata_100%_contig_12527_101_1930_-	GT27(160-460)
3709_K_Donacia_marginata_100%_contig_1220_286_2145_+	GT27(174-473)+CBM13(488-614)
3709_K_Donacia_marginata_100%_contig_2077_1340_2650_+	GT29(195-414)
3709_K_Donacia_marginata_100%_contig_756_340_2442_+	GT3(48-678)
3709_K_Donacia_marginata_100%_contig_19462_1_507_-	GT31(101-167)
3709_K_Donacia_marginata_100%_contig_11421_749_3094_-	GT31(103-229)
3709_K_Donacia_marginata_100%_contig_18869_9_1056_-	GT31(104-289)
3709_K_Donacia_marginata_100%_contig_23724_1_1081_-	GT31(111-296)
3709_K_Donacia_marginata_100%_contig_19088_196_1395_-	GT31(137-356)
3709_K_Donacia_marginata_100%_contig_973_1081_2154_-	GT31(139-262)
3709_K_Donacia_marginata_100%_contig_1072_1609_2823_-	GT31(173-359)
3709_K_Donacia_marginata_100%_contig_21135_435_1826_+	GT31(282-402)
3709_K_Donacia_marginata_100%_contig_32181_1_500_+	GT31(3-89)
3709_K_Donacia_marginata_100%_contig_31740_1_590_+	GT31(49-195)
3709_K_Donacia_marginata_100%_contig_12185_281_1270_+	GT31(51-240)
3709_K_Donacia_marginata_100%_contig_1435_220_1319_-	GT31(62-281)
3709_K_Donacia_marginata_100%_contig_29815_37_1113_-	GT32(92-205)
3709_K_Donacia_marginata_100%_contig_3216_117_1406_-	GT33(6-425)
3709_K_Donacia_marginata_100%_contig_8898_442_2991_-	GT35(112-829)
3709_K_Donacia_marginata_100%_contig_12692_1506_2405_-	GT39(30-268)
3709_K_Donacia_marginata_100%_contig_2174_163_2505_+	GT39(77-316)
3709_K_Donacia_marginata_100%_contig_8855_1_1179_-	GT4(194-335)
3709_K_Donacia_marginata_100%_contig_5992_79_1335_-	GT4(222-378)
3709_K_Donacia_marginata_100%_contig_10612_609_2057_-	GT4(287-441)
3709_K_Donacia_marginata_100%_contig_851_363_3530_-	GT41(448-732)
3709_K_Donacia_marginata_100%_contig_1999_482_1264_-	GT43(34-233)
3709_K_Donacia_marginata_100%_contig_25958_52_621_-	GT43(4-176)
3709_K_Donacia_marginata_100%_contig_9645_1220_3400_-	GT47(101-365)+GT64(447-707)
3709_K_Donacia_marginata_100%_contig_510_249_2384_-	GT47(101-376)+GT64(449-694)
3709_K_Donacia_marginata_100%_contig_7084_206_3019_-	GT47(194-519)+GT64(680-922)
3709_K_Donacia_marginata_100%_contig_11122_168_1484_-	GT49(110-435)
3709_K_Donacia_marginata_100%_contig_5878_334_1826_-	GT49(112-423)
3709_K_Donacia_marginata_100%_contig_6591_342_1646_-	GT49(205-425)
3709_K_Donacia_marginata_100%_contig_25440_404_1250_-	GT49(52-277)
3709_K_Donacia_marginata_100%_contig_504_173_1705_-	GT50(184-499)
3709_K_Donacia_marginata_100%_contig_17458_1948_3684_-	GT54(132-412)
3709_K_Donacia_marginata_100%_contig_1661_20_1567_-	GT57(10-492)
3709_K_Donacia_marginata_100%_contig_12452_258_1916_-	GT57(9-530)
3709_K_Donacia_marginata_100%_contig_2061_44_1139_-	GT58(1-344)
3709_K_Donacia_marginata_100%_contig_11676_354_1748_-	GT59(40-416)
3709_K_Donacia_marginata_100%_contig_8871_153_1829_-	GT61(225-417)
3709_K_Donacia_marginata_100%_contig_3499_300_1442_-	GT65(27-366)
3709_K_Donacia_marginata_100%_contig_418_87_2231_-	GT66(22-663)
3709_K_Donacia_marginata_100%_contig_342_205_2550_-	GT66(26-699)
3709_K_Donacia_marginata_100%_contig_14818_13_1266_-	GT68(39-398)
3709_K_Donacia_marginata_100%_contig_7946_303_1244_-	GT7(55-283)
3709_K_Donacia_marginata_100%_contig_15119_632_1558_-	GT7(75-306)
3709_K_Donacia_marginata_100%_contig_16749_63_1386_-	GT76(1-440)
3709_K_Donacia_marginata_100%_contig_10798_321_972_+	GT8(2-103)
3709_K_Donacia_marginata_100%_contig_3450_157_2232_-	GT8(73-304)+GT49(312-649)
3709_K_Donacia_marginata_100%_contig_8275_151_1647_-	GT90(228-466)
3709_K_Donacia_marginata_100%_contig_10280_282_1472_-	GT92(178-337)
3709_K_Donacia_marginata_100%_contig_10760_1062_2723_-	GT92(260-516)
3709_K_Donacia_marginata_100%_contig_20453_1_978_-	GT92(54-290)

## Sheet: Donacia semicuprea
Gene ID	HMMER
3709_I_Donacia_semicuprea_75%_contig_28473_1_755_-	AA1_3(64-238)
3709_I_Donacia_semicuprea_75%_contig_7856_4_627_-	AA15(19-204)
3709_I_Donacia_semicuprea_75%_contig_34850_1_792_-	AA3_2(10-214)
3709_I_Donacia_semicuprea_75%_contig_27349_203_1230_-	AA3_2(1-292)
3709_I_Donacia_semicuprea_75%_contig_32860_1_722_+	AA3_2(14-240)
3709_I_Donacia_semicuprea_75%_contig_14866_29_1361_-	AA3_2(1-438)
3709_I_Donacia_semicuprea_75%_contig_9431_30_1718_-	AA3_2(1-540)
3709_I_Donacia_semicuprea_75%_contig_10929_194_1027_-	AA3_2(2-272)
3709_I_Donacia_semicuprea_75%_contig_27474_1_968_-	AA3_2(2-322)
3709_I_Donacia_semicuprea_75%_contig_33647_1_1007_-	AA3_2(2-329)
3709_I_Donacia_semicuprea_75%_contig_4489_181_1266_-	AA3_2(2-356)
3709_I_Donacia_semicuprea_75%_contig_27001_1_1093_-	AA3_2(2-362)
3709_I_Donacia_semicuprea_75%_contig_7791_42_1916_+	AA3_2(55-612)
3709_I_Donacia_semicuprea_75%_contig_2562_47_1924_-	AA3_2(56-617)
3709_I_Donacia_semicuprea_75%_contig_7790_376_2322_-	AA3_2(58-618)
3709_I_Donacia_semicuprea_75%_contig_12565_33_1936_-	AA3_2(65-625)
3709_I_Donacia_semicuprea_75%_contig_20056_50_1909_-	AA3_2(68-614)
3709_I_Donacia_semicuprea_75%_contig_5135_280_1818_-	AA4(61-285)
3709_I_Donacia_semicuprea_75%_contig_10005_237_872_-	CBM14(106-148)
3709_I_Donacia_semicuprea_75%_contig_1164_66_323_-	CBM14(27-73)
3709_I_Donacia_semicuprea_75%_contig_25917_801_1130_-	CBM14(53-99)
3709_I_Donacia_semicuprea_75%_contig_11202_776_1801_-	CBM21(175-280)
3709_I_Donacia_semicuprea_75%_contig_18418_1_330_-	CBM39(24-109)
3709_I_Donacia_semicuprea_75%_contig_31176_218_1006_-	CBM39(24-112)
3709_I_Donacia_semicuprea_75%_contig_20166_267_1619_-	CBM39(32-125)+GH16(157-446)
3709_I_Donacia_semicuprea_75%_contig_1629_1750_2556_-	CBM57(29-189)
3709_I_Donacia_semicuprea_75%_contig_42578_1_328_+	CE1(1-104)
3709_I_Donacia_semicuprea_75%_contig_4355_249_1112_-	CE1(25-281)
3709_I_Donacia_semicuprea_75%_contig_27225_645_1332_-	CE10(1-143)
3709_I_Donacia_semicuprea_75%_contig_27923_1_816_+	CE10(15-177)
3709_I_Donacia_semicuprea_75%_contig_10619_169_1647_-	CE10(203-463)
3709_I_Donacia_semicuprea_75%_contig_24041_1_765_-	CE10(3-194)
3709_I_Donacia_semicuprea_75%_contig_5342_96_2191_-	CE10(455-668)
3709_I_Donacia_semicuprea_75%_contig_853_103_1731_-	CE10(71-216)
3709_I_Donacia_semicuprea_75%_contig_20806_1_527_-	CE10(7-167)
3709_I_Donacia_semicuprea_75%_contig_16050_1_1517_-	CE10(72-225)
3709_I_Donacia_semicuprea_75%_contig_5611_73_1684_-	CE10(76-228)
3709_I_Donacia_semicuprea_75%_contig_596_62_1660_-	CE10(81-225)
3709_I_Donacia_semicuprea_75%_contig_19546_1_1425_-	CE10(8-155)
3709_I_Donacia_semicuprea_75%_contig_27155_406_2107_-	CE10(86-227)
3709_I_Donacia_semicuprea_75%_contig_21472_229_1866_-	CE10(89-228)
3709_I_Donacia_semicuprea_75%_contig_8088_122_1792_-	CE10(92-228)
3709_I_Donacia_semicuprea_75%_contig_827_65_1738_-	CE10(92-233)
3709_I_Donacia_semicuprea_75%_contig_108_74_1720_-	CE10(93-228)
3709_I_Donacia_semicuprea_75%_contig_26615_1_1291_-	CE10(93-239)
3709_I_Donacia_semicuprea_75%_contig_13226_139_1841_-	CE10(98-258)
3709_I_Donacia_semicuprea_75%_contig_16892_1_620_-	CE11(1-206)
3709_I_Donacia_semicuprea_75%_contig_10994_44_1234_-	CE9(9-390)
3709_I_Donacia_semicuprea_75%_contig_15823_1_1589_-	GH1(1-458)
3709_I_Donacia_semicuprea_75%_contig_10727_74_1582_-	GH1(21-485)
3709_I_Donacia_semicuprea_75%_contig_13_367_1716_-	GH1(2-440)
3709_I_Donacia_semicuprea_75%_contig_1496_29_1522_-	GH1(28-488)
3709_I_Donacia_semicuprea_75%_contig_24555_85_1699_-	GH1(61-521)
3709_I_Donacia_semicuprea_75%_contig_5175_642_3095_-	GH116(441-807)
3709_I_Donacia_semicuprea_75%_contig_4349_1_1468_+	GH13_15(54-334)
3709_I_Donacia_semicuprea_75%_contig_209_916_2385_-	GH13_15(55-335)
3709_I_Donacia_semicuprea_75%_contig_18466_1_438_+	GH13_17(1-145)
3709_I_Donacia_semicuprea_75%_contig_31894_1_485_-	GH13_17(1-150)
3709_I_Donacia_semicuprea_75%_contig_40923_1_493_-	GH13_17(17-163)
3709_I_Donacia_semicuprea_75%_contig_876_116_1837_-	GH13_17(188-368)
3709_I_Donacia_semicuprea_75%_contig_5049_91_1884_-	GH13_17(64-418)
3709_I_Donacia_semicuprea_75%_contig_454_53_1933_-	GH13_17(78-434)
3709_I_Donacia_semicuprea_75%_contig_3556_1037_6289_-	GH13_25(1291-1733)
3709_I_Donacia_semicuprea_75%_contig_29882_540_1534_-	GH13_34(18-176)
3709_I_Donacia_semicuprea_75%_contig_13101_242_1111_-	GH13_8(1-146)
3709_I_Donacia_semicuprea_75%_contig_820_361_2439_-	GH13_8(242-535)
3709_I_Donacia_semicuprea_75%_contig_23075_1_319_-	GH152(1-106)
3709_I_Donacia_semicuprea_75%_contig_26969_24_572_-	GH152(1-180)
3709_I_Donacia_semicuprea_75%_contig_10712_58_792_-	GH152(25-240)
3709_I_Donacia_semicuprea_75%_contig_6738_273_1007_-	GH152(27-240)
3709_I_Donacia_semicuprea_75%_contig_2614_66_794_-	GH152(28-238)
3709_I_Donacia_semicuprea_75%_contig_42120_1_314_-	GH152(30-103)
3709_I_Donacia_semicuprea_75%_contig_12898_301_759_-	GH152(35-144)
3709_I_Donacia_semicuprea_75%_contig_38536_1_370_-	GH16(13-117)
3709_I_Donacia_semicuprea_75%_contig_21381_1_512_-	GH16(40-170)
3709_I_Donacia_semicuprea_75%_contig_1176_45_1172_-	GH16(44-373)
3709_I_Donacia_semicuprea_75%_contig_18131_43_1156_-	GH16(46-368)
3709_I_Donacia_semicuprea_75%_contig_2480_88_1238_-	GH16(56-380)
3709_I_Donacia_semicuprea_75%_contig_15140_68_1272_-	GH16(93-398)
3709_I_Donacia_semicuprea_75%_contig_19254_114_833_+	GH18(1-219)
3709_I_Donacia_semicuprea_75%_contig_39344_1_438_-	GH18(2-140)
3709_I_Donacia_semicuprea_75%_contig_4660_108_1406_-	GH18(21-413)
3709_I_Donacia_semicuprea_75%_contig_10159_266_1597_-	GH18(22-373)
3709_I_Donacia_semicuprea_75%_contig_8827_78_1625_-	GH18(22-375)
3709_I_Donacia_semicuprea_75%_contig_101_215_1387_-	GH18(23-371)
3709_I_Donacia_semicuprea_75%_contig_44_117_1583_-	GH18(24-367)
3709_I_Donacia_semicuprea_75%_contig_7737_118_1257_-	GH18(25-344)
3709_I_Donacia_semicuprea_75%_contig_470_293_1612_-	GH18(25-419)
3709_I_Donacia_semicuprea_75%_contig_16295_1_585_-	GH18(27-192)
3709_I_Donacia_semicuprea_75%_contig_34119_60_1553_-	GH18(37-380)
3709_I_Donacia_semicuprea_75%_contig_341_144_4187_-	GH18(38-388)+GH18(463-811)+GH18(967-1319)
3709_I_Donacia_semicuprea_75%_contig_1315_59_1257_-	GH18(47-375)
3709_I_Donacia_semicuprea_75%_contig_9849_5_823_-	GH18(6-211)
3709_I_Donacia_semicuprea_75%_contig_15232_80_1258_-	GH18(86-383)
3709_I_Donacia_semicuprea_75%_contig_12869_117_2828_-	GH2(23-718)
3709_I_Donacia_semicuprea_75%_contig_20740_66_2009_-	GH2(30-617)
3709_I_Donacia_semicuprea_75%_contig_5488_311_1804_-	GH20(10-233)
3709_I_Donacia_semicuprea_75%_contig_1174_498_2117_-	GH20(111-285)
3709_I_Donacia_semicuprea_75%_contig_28792_24_1096_-	GH20(1-308)
3709_I_Donacia_semicuprea_75%_contig_9807_173_1803_-	GH20(186-505)
3709_I_Donacia_semicuprea_75%_contig_2774_145_1794_-	GH20(194-512)
3709_I_Donacia_semicuprea_75%_contig_244_147_1898_-	GH20(196-538)
3709_I_Donacia_semicuprea_75%_contig_861_113_1909_-	GH20(202-547)
3709_I_Donacia_semicuprea_75%_contig_19478_222_2128_-	GH20(237-586)
3709_I_Donacia_semicuprea_75%_contig_345_167_2039_-	GH20(250-581)
3709_I_Donacia_semicuprea_75%_contig_14706_97_543_-	GH22(23-141)
3709_I_Donacia_semicuprea_75%_contig_13853_370_891_-	GH22(35-149)
3709_I_Donacia_semicuprea_75%_contig_1303_49_1287_-	GH27(117-305)
3709_I_Donacia_semicuprea_75%_contig_12590_1953_3131_-	GH27(78-274)
3709_I_Donacia_semicuprea_75%_contig_10903_1_1172_+	GH27(86-278)
3709_I_Donacia_semicuprea_75%_contig_461_166_1563_-	GH29(24-364)
3709_I_Donacia_semicuprea_75%_contig_1870_14_1033_-	GH3(84-312)
3709_I_Donacia_semicuprea_75%_contig_2510_408_1983_-	GH30_1(104-522)
3709_I_Donacia_semicuprea_75%_contig_14871_1_600_+	GH30_1(2-191)
3709_I_Donacia_semicuprea_75%_contig_1548_126_1688_+	GH30_1(88-504)
3709_I_Donacia_semicuprea_75%_contig_10432_37_2385_-	GH31(202-649)
3709_I_Donacia_semicuprea_75%_contig_705_142_2073_-	GH31(211-642)
3709_I_Donacia_semicuprea_75%_contig_28881_1_649_-	GH31(2-170)
3709_I_Donacia_semicuprea_75%_contig_4756_761_3316_-	GH31(272-720)
3709_I_Donacia_semicuprea_75%_contig_6585_177_2699_+	GH31(274-721)
3709_I_Donacia_semicuprea_75%_contig_16935_1_1912_-	GH31(275-637)
3709_I_Donacia_semicuprea_75%_contig_2633_238_2973_-	GH31(333-778)
3709_I_Donacia_semicuprea_75%_contig_535_233_2788_-	GH31(334-760)
3709_I_Donacia_semicuprea_75%_contig_3459_1_2106_-	GH31(364-700)
3709_I_Donacia_semicuprea_75%_contig_14278_608_3634_-	GH31(413-881)
3709_I_Donacia_semicuprea_75%_contig_33597_1_1074_+	GH31(4-357)
3709_I_Donacia_semicuprea_75%_contig_8215_243_1766_-	GH35(1-211)
3709_I_Donacia_semicuprea_75%_contig_11699_40_1986_-	GH35(27-358)
3709_I_Donacia_semicuprea_75%_contig_12777_37_564_+	GH35(30-157)
3709_I_Donacia_semicuprea_75%_contig_2090_334_2262_-	GH35(31-354)
3709_I_Donacia_semicuprea_75%_contig_380_2959_5019_-	GH35(70-398)
3709_I_Donacia_semicuprea_75%_contig_12857_17_749_-	GH37(1-231)
3709_I_Donacia_semicuprea_75%_contig_746_1_1670_-	GH37(43-546)
3709_I_Donacia_semicuprea_75%_contig_2803_834_2690_-	GH37(61-568)
3709_I_Donacia_semicuprea_75%_contig_2281_346_3744_-	GH38(101-423)
3709_I_Donacia_semicuprea_75%_contig_40917_1_419_-	GH38(1-117)
3709_I_Donacia_semicuprea_75%_contig_14023_43_2535_-	GH38(1-218)
3709_I_Donacia_semicuprea_75%_contig_13857_971_4384_-	GH38(165-489)
3709_I_Donacia_semicuprea_75%_contig_977_210_3244_-	GH38(32-344)
3709_I_Donacia_semicuprea_75%_contig_38819_1_462_-	GH38(41-153)
3709_I_Donacia_semicuprea_75%_contig_3661_1_812_-	GH38(43-249)
3709_I_Donacia_semicuprea_75%_contig_34511_45_364_-	GH45(1-103)
3709_I_Donacia_semicuprea_75%_contig_13431_1_358_+	GH45(1-118)
3709_I_Donacia_semicuprea_75%_contig_4798_1_515_+	GH45(1-170)
3709_I_Donacia_semicuprea_75%_contig_8633_1_370_+	GH45(3-122)
3709_I_Donacia_semicuprea_75%_contig_24055_19_751_-	GH45(39-239)
3709_I_Donacia_semicuprea_75%_contig_21166_26_784_-	GH45(50-249)
3709_I_Donacia_semicuprea_75%_contig_12570_125_1840_+	GH47(130-568)
3709_I_Donacia_semicuprea_75%_contig_2514_83_2167_-	GH47(40-478)
3709_I_Donacia_semicuprea_75%_contig_1144_1674_4697_-	GH47(43-479)
3709_I_Donacia_semicuprea_75%_contig_6462_143_1765_-	GH47(92-529)
3709_I_Donacia_semicuprea_75%_contig_8756_1_1652_+	GH47(97-537)
3709_I_Donacia_semicuprea_75%_contig_8224_110_2581_-	GH63(569-821)
3709_I_Donacia_semicuprea_75%_contig_7034_78_1670_-	GH79(65-519)
3709_I_Donacia_semicuprea_75%_contig_9025_268_2052_-	GH85(121-369)
3709_I_Donacia_semicuprea_75%_contig_9328_119_1396_-	GH9(1-413)
3709_I_Donacia_semicuprea_75%_contig_6602_108_1463_-	GH99(106-446)
3709_I_Donacia_semicuprea_75%_contig_31069_8_1203_-	GT1(154-324)
3709_I_Donacia_semicuprea_75%_contig_665_317_1888_-	GT1(166-434)
3709_I_Donacia_semicuprea_75%_contig_25425_1_1074_-	GT1(176-356)
3709_I_Donacia_semicuprea_75%_contig_1569_126_1385_-	GT1(189-342)
3709_I_Donacia_semicuprea_75%_contig_2690_182_1726_-	GT1(201-440)
3709_I_Donacia_semicuprea_75%_contig_3680_720_2153_-	GT1(209-406)
3709_I_Donacia_semicuprea_75%_contig_18125_34_1423_-	GT1(212-391)
3709_I_Donacia_semicuprea_75%_contig_372_60_1604_-	GT1(233-433)
3709_I_Donacia_semicuprea_75%_contig_6043_15_1595_-	GT1(247-445)
3709_I_Donacia_semicuprea_75%_contig_1238_603_2183_-	GT1(252-449)
3709_I_Donacia_semicuprea_75%_contig_618_1850_3418_-	GT1(272-444)
3709_I_Donacia_semicuprea_75%_contig_3815_177_1733_-	GT1(277-440)
3709_I_Donacia_semicuprea_75%_contig_3001_335_1906_-	GT1(277-443)
3709_I_Donacia_semicuprea_75%_contig_2151_90_1637_-	GT1(278-436)
3709_I_Donacia_semicuprea_75%_contig_2152_1_1547_+	GT1(279-436)
3709_I_Donacia_semicuprea_75%_contig_2240_42_1625_-	GT1(280-447)
3709_I_Donacia_semicuprea_75%_contig_2283_199_1752_-	GT1(281-442)
3709_I_Donacia_semicuprea_75%_contig_23287_39_941_-	GT1(33-221)
3709_I_Donacia_semicuprea_75%_contig_5089_1_521_-	GT10(31-173)
3709_I_Donacia_semicuprea_75%_contig_11519_138_1412_-	GT10(91-411)
3709_I_Donacia_semicuprea_75%_contig_19165_78_2042_-	GT105(214-284)
3709_I_Donacia_semicuprea_75%_contig_5309_51_1281_-	GT105(46-115)
3709_I_Donacia_semicuprea_75%_contig_22805_649_1644_-	GT11(72-314)
3709_I_Donacia_semicuprea_75%_contig_13962_306_1598_-	GT13(44-423)
3709_I_Donacia_semicuprea_75%_contig_19139_525_2367_-	GT14(2-226)
3709_I_Donacia_semicuprea_75%_contig_26925_1_431_+	GT16(2-142)
3709_I_Donacia_semicuprea_75%_contig_10140_247_1491_-	GT17(139-402)
3709_I_Donacia_semicuprea_75%_contig_19289_1459_2895_-	GT2_Chitin_synth_2(155-364)
3709_I_Donacia_semicuprea_75%_contig_132_77_4456_-	GT2_Chitin_synth_2(661-941)
3709_I_Donacia_semicuprea_75%_contig_1511_225_968_-	GT2_Glycos_transf_2(15-185)
3709_I_Donacia_semicuprea_75%_contig_833_113_1114_-	GT2_Glycos_transf_2(69-180)
3709_I_Donacia_semicuprea_75%_contig_36724_1_962_+	GT20(7-204)
3709_I_Donacia_semicuprea_75%_contig_6717_442_2893_-	GT20(8-486)
3709_I_Donacia_semicuprea_75%_contig_5909_270_815_+	GT21(1-124)
3709_I_Donacia_semicuprea_75%_contig_4393_250_1647_-	GT22(6-370)
3709_I_Donacia_semicuprea_75%_contig_7767_70_2850_-	GT22(7-380)
3709_I_Donacia_semicuprea_75%_contig_9441_593_2461_-	GT22(77-498)
3709_I_Donacia_semicuprea_75%_contig_36100_1_824_-	GT22(9-262)
3709_I_Donacia_semicuprea_75%_contig_39086_1_744_+	GT23(87-247)
3709_I_Donacia_semicuprea_75%_contig_5427_147_4442_-	GT24(1136-1383)
3709_I_Donacia_semicuprea_75%_contig_10803_236_1912_-	GT25(315-493)
3709_I_Donacia_semicuprea_75%_contig_42068_1_663_+	GT27(1-110)
3709_I_Donacia_semicuprea_75%_contig_8871_1_895_-	GT27(132-294)
3709_I_Donacia_semicuprea_75%_contig_23500_183_1928_+	GT27(133-439)
3709_I_Donacia_semicuprea_75%_contig_1341_340_2148_-	GT27(147-441)
3709_I_Donacia_semicuprea_75%_contig_14612_1126_2973_-	GT27(157-454)
3709_I_Donacia_semicuprea_75%_contig_3908_3942_5732_-	GT27(158-455)+CBM13(470-591)
3709_I_Donacia_semicuprea_75%_contig_3378_1865_3724_-	GT27(174-473)+CBM13(488-614)
3709_I_Donacia_semicuprea_75%_contig_12956_267_1208_-	GT27(9-170)+CBM13(192-311)
3709_I_Donacia_semicuprea_75%_contig_39990_19_1077_-	GT28(182-333)
3709_I_Donacia_semicuprea_75%_contig_14327_103_657_-	GT28(67-167)
3709_I_Donacia_semicuprea_75%_contig_4200_1710_3746_-	GT3(26-656)
3709_I_Donacia_semicuprea_75%_contig_38022_1_426_-	GT30(4-141)
3709_I_Donacia_semicuprea_75%_contig_2355_179_2521_-	GT31(102-228)+GT7(592-730)
3709_I_Donacia_semicuprea_75%_contig_3782_683_1871_-	GT31(133-352)
3709_I_Donacia_semicuprea_75%_contig_945_301_1404_-	GT31(148-272)
3709_I_Donacia_semicuprea_75%_contig_755_1_1184_+	GT31(162-348)
3709_I_Donacia_semicuprea_75%_contig_38521_1_621_-	GT31(2-150)
3709_I_Donacia_semicuprea_75%_contig_22007_24_1415_-	GT31(283-402)
3709_I_Donacia_semicuprea_75%_contig_2712_1_597_+	GT31(43-154)
3709_I_Donacia_semicuprea_75%_contig_15985_237_1232_-	GT31(51-243)
3709_I_Donacia_semicuprea_75%_contig_12405_1831_2451_-	GT31(6-130)
3709_I_Donacia_semicuprea_75%_contig_43381_1_457_-	GT31(7-142)
3709_I_Donacia_semicuprea_75%_contig_4679_2320_3339_-	GT31(92-279)
3709_I_Donacia_semicuprea_75%_contig_24203_62_1150_-	GT32(96-209)
3709_I_Donacia_semicuprea_75%_contig_233_129_1520_+	GT33(40-459)
3709_I_Donacia_semicuprea_75%_contig_1399_456_3005_-	GT35(112-829)
3709_I_Donacia_semicuprea_75%_contig_19847_230_1120_+	GT39(21-258)
3709_I_Donacia_semicuprea_75%_contig_4254_1_2247_+	GT39(45-284)
3709_I_Donacia_semicuprea_75%_contig_3431_187_1491_-	GT4(194-336)
3709_I_Donacia_semicuprea_75%_contig_19981_999_2175_-	GT4(206-352)
3709_I_Donacia_semicuprea_75%_contig_3451_163_1419_-	GT4(222-378)
3709_I_Donacia_semicuprea_75%_contig_2192_84_1532_-	GT4(286-443)
3709_I_Donacia_semicuprea_75%_contig_401_353_3520_-	GT41(448-732)
3709_I_Donacia_semicuprea_75%_contig_39747_1_407_-	GT43(1-122)
3709_I_Donacia_semicuprea_75%_contig_544_1_863_-	GT43(89-287)
3709_I_Donacia_semicuprea_75%_contig_12189_187_2367_+	GT47(101-365)+GT64(447-707)
3709_I_Donacia_semicuprea_75%_contig_9208_210_2345_-	GT47(101-376)+GT64(449-694)
3709_I_Donacia_semicuprea_75%_contig_4192_200_3013_-	GT47(194-519)+GT64(680-922)
3709_I_Donacia_semicuprea_75%_contig_14240_1153_2472_-	GT49(112-435)
3709_I_Donacia_semicuprea_75%_contig_17229_146_921_-	GT49(28-246)
3709_I_Donacia_semicuprea_75%_contig_25981_1_542_-	GT49(6-180)
3709_I_Donacia_semicuprea_75%_contig_6437_325_1770_-	GT49(97-413)
3709_I_Donacia_semicuprea_75%_contig_4785_1465_3000_-	GT50(185-500)
3709_I_Donacia_semicuprea_75%_contig_20644_1_583_+	GT54(2-170)
3709_I_Donacia_semicuprea_75%_contig_8008_33_1580_-	GT57(10-492)
3709_I_Donacia_semicuprea_75%_contig_3093_102_1796_-	GT57(21-542)
3709_I_Donacia_semicuprea_75%_contig_42900_1_637_-	GT58(1-209)
3709_I_Donacia_semicuprea_75%_contig_2734_72_1472_-	GT58(48-446)
3709_I_Donacia_semicuprea_75%_contig_5365_357_1751_-	GT59(40-416)
3709_I_Donacia_semicuprea_75%_contig_17176_140_1009_-	GT61(1-155)
3709_I_Donacia_semicuprea_75%_contig_12041_295_1437_-	GT65(27-366)
3709_I_Donacia_semicuprea_75%_contig_40824_1_402_-	GT65(4-133)
3709_I_Donacia_semicuprea_75%_contig_2515_85_2229_-	GT66(22-663)
3709_I_Donacia_semicuprea_75%_contig_613_214_2559_-	GT66(26-709)
3709_I_Donacia_semicuprea_75%_contig_7640_1_1056_+	GT68(11-332)
3709_I_Donacia_semicuprea_75%_contig_9136_1038_1979_-	GT7(55-283)
3709_I_Donacia_semicuprea_75%_contig_9147_158_874_-	GT7(76-238)
3709_I_Donacia_semicuprea_75%_contig_7776_35_1450_-	GT76(8-471)
3709_I_Donacia_semicuprea_75%_contig_32577_70_643_-	GT8(3-155)
3709_I_Donacia_semicuprea_75%_contig_12918_76_864_+	GT8(6-222)
3709_I_Donacia_semicuprea_75%_contig_1527_294_1814_+	GT8(74-305)+GT49(314-501)
3709_I_Donacia_semicuprea_75%_contig_2857_1018_2215_-	GT8(74-326)
3709_I_Donacia_semicuprea_75%_contig_24185_210_1289_-	GT8(84-350)
3709_I_Donacia_semicuprea_75%_contig_14050_302_1798_-	GT90(228-467)
3709_I_Donacia_semicuprea_75%_contig_4216_248_1575_-	GT92(165-420)
3709_I_Donacia_semicuprea_75%_contig_14792_299_1489_-	GT92(178-337)
3709_I_Donacia_semicuprea_75%_contig_3203_82_912_-	GT92(2-240)

## Sheet: Donacia simplex
Gene ID	HMMER
3709_E_Donacia_simplex_100%_contig_14299_233_544_-	AA15(1-96)
3709_E_Donacia_simplex_100%_contig_15610_161_1165_-	AA15(21-211)
3709_E_Donacia_simplex_100%_contig_16699_44_1051_-	AA15(21-212)
3709_E_Donacia_simplex_100%_contig_13271_1173_2374_-	AA3_2(10-377)
3709_E_Donacia_simplex_100%_contig_2069_205_2199_-	AA3_2(106-659)
3709_E_Donacia_simplex_100%_contig_17533_90_1760_-	AA3_2(2-550)
3709_E_Donacia_simplex_100%_contig_12333_217_2163_-	AA3_2(58-618)
3709_E_Donacia_simplex_100%_contig_8786_104_1941_-	AA3_2(59-608)
3709_E_Donacia_simplex_100%_contig_10823_202_2238_-	AA3_2(59-626)
3709_E_Donacia_simplex_100%_contig_2167_30_1301_-	AA3_2(6-415)
3709_E_Donacia_simplex_100%_contig_1548_35_1909_-	AA3_2(68-615)
3709_E_Donacia_simplex_100%_contig_19762_445_2356_-	AA3_2(68-624)
3709_E_Donacia_simplex_100%_contig_387_2485_4677_-	AA3_2(71-625)
3709_E_Donacia_simplex_100%_contig_10117_167_1705_-	AA4(61-285)
3709_E_Donacia_simplex_100%_contig_14997_651_1122_-	CBM14(100-146)
3709_E_Donacia_simplex_100%_contig_18007_793_1818_-	CBM21(175-280)
3709_E_Donacia_simplex_100%_contig_9798_811_2619_-	CBM21(477-576)
3709_E_Donacia_simplex_100%_contig_571_85_1515_-	CBM39(17-110)+GH16(168-473)
3709_E_Donacia_simplex_100%_contig_5724_324_1163_-	CBM39(41-129)
3709_E_Donacia_simplex_100%_contig_2461_162_635_-	CBM39(53-146)
3709_E_Donacia_simplex_100%_contig_6794_59_3397_-	CBM47(99-225)
3709_E_Donacia_simplex_100%_contig_3490_1725_2543_-	CBM57(33-193)
3709_E_Donacia_simplex_100%_contig_1464_1059_1931_-	CE1(30-284)
3709_E_Donacia_simplex_100%_contig_1464_6_935_-	CE1(47-301)
3709_E_Donacia_simplex_100%_contig_72_2969_4621_-	CE10(103-255)
3709_E_Donacia_simplex_100%_contig_2200_64_1774_-	CE10(109-251)
3709_E_Donacia_simplex_100%_contig_7523_1267_3819_-	CE10(227-384)
3709_E_Donacia_simplex_100%_contig_4603_510_2594_-	CE10(286-679)
3709_E_Donacia_simplex_100%_contig_5415_1408_3628_-	CE10(327-491)
3709_E_Donacia_simplex_100%_contig_2574_121_2226_+	CE10(459-672)
3709_E_Donacia_simplex_100%_contig_17542_78_1649_-	CE10(65-201)
3709_E_Donacia_simplex_100%_contig_11160_91_1689_-	CE10(72-223)
3709_E_Donacia_simplex_100%_contig_2319_358_1956_-	CE10(81-231)
3709_E_Donacia_simplex_100%_contig_2743_281_2060_-	CE10(83-247)
3709_E_Donacia_simplex_100%_contig_947_8_1678_-	CE10(87-231)
3709_E_Donacia_simplex_100%_contig_29_707_2401_-	CE10(89-239)
3709_E_Donacia_simplex_100%_contig_6397_79_1704_-	CE10(93-240)
3709_E_Donacia_simplex_100%_contig_13_256_1914_-	CE10(96-244)
3709_E_Donacia_simplex_100%_contig_4794_45_1808_-	CE10(97-241)
3709_E_Donacia_simplex_100%_contig_16937_164_1354_-	CE9(9-390)
3709_E_Donacia_simplex_100%_contig_9747_72_1160_-	GH1(1-347)
3709_E_Donacia_simplex_100%_contig_1062_142_1635_-	GH1(23-486)
3709_E_Donacia_simplex_100%_contig_165_343_1770_-	GH1(24-467)
3709_E_Donacia_simplex_100%_contig_7575_36_1805_-	GH1(25-484)
3709_E_Donacia_simplex_100%_contig_54_47_1549_-	GH1(31-491)
3709_E_Donacia_simplex_100%_contig_314_695_3145_-	GH116(440-806)
3709_E_Donacia_simplex_100%_contig_295_87_1576_-	GH13_15(61-341)
3709_E_Donacia_simplex_100%_contig_508_207_1928_-	GH13_17(189-368)
3709_E_Donacia_simplex_100%_contig_934_54_1922_-	GH13_17(74-430)
3709_E_Donacia_simplex_100%_contig_1431_1013_7339_-	GH13_25(1649-2091)
3709_E_Donacia_simplex_100%_contig_3103_212_2071_-	GH13_34(200-464)
3709_E_Donacia_simplex_100%_contig_4272_209_2287_-	GH13_8(242-535)
3709_E_Donacia_simplex_100%_contig_14483_1_561_-	GH152(1-186)
3709_E_Donacia_simplex_100%_contig_7280_34_543_-	GH152(2-165)
3709_E_Donacia_simplex_100%_contig_10502_99_827_-	GH152(24-240)
3709_E_Donacia_simplex_100%_contig_4924_218_952_-	GH152(25-240)
3709_E_Donacia_simplex_100%_contig_2430_1_549_-	GH152(26-182)
3709_E_Donacia_simplex_100%_contig_4287_141_869_-	GH152(27-238)
3709_E_Donacia_simplex_100%_contig_2429_164_907_-	GH152(28-243)
3709_E_Donacia_simplex_100%_contig_6417_320_889_-	GH152(72-159)
3709_E_Donacia_simplex_100%_contig_2231_49_1128_-	GH16(103-356)
3709_E_Donacia_simplex_100%_contig_2706_52_1164_-	GH16(44-368)
3709_E_Donacia_simplex_100%_contig_13618_43_631_-	GH16(6-193)
3709_E_Donacia_simplex_100%_contig_1912_136_909_-	GH18(15-229)
3709_E_Donacia_simplex_100%_contig_887_2880_4061_-	GH18(21-373)
3709_E_Donacia_simplex_100%_contig_389_80_1621_-	GH18(22-375)
3709_E_Donacia_simplex_100%_contig_10275_199_1530_+	GH18(22-380)
3709_E_Donacia_simplex_100%_contig_2215_139_1184_-	GH18(2-321)
3709_E_Donacia_simplex_100%_contig_177_299_1471_-	GH18(23-371)
3709_E_Donacia_simplex_100%_contig_825_40_1167_-	GH18(24-352)
3709_E_Donacia_simplex_100%_contig_115_77_1543_-	GH18(24-366)
3709_E_Donacia_simplex_100%_contig_3295_1_8022_-	GH18(275-623)+GH18(741-1089)+GH18(1664-2014)+GH18(2089-2437)
3709_E_Donacia_simplex_100%_contig_6017_124_1453_-	GH18(30-423)
3709_E_Donacia_simplex_100%_contig_576_193_1530_-	GH18(31-425)
3709_E_Donacia_simplex_100%_contig_10225_866_2044_-	GH18(86-383)
3709_E_Donacia_simplex_100%_contig_2483_1_1225_+	GH2(18-379)
3709_E_Donacia_simplex_100%_contig_2172_309_1589_-	GH2(26-406)
3709_E_Donacia_simplex_100%_contig_104_599_2984_-	GH2(2-666)
3709_E_Donacia_simplex_100%_contig_5264_63_1727_-	GH20(167-509)
3709_E_Donacia_simplex_100%_contig_922_173_1798_-	GH20(184-504)
3709_E_Donacia_simplex_100%_contig_18224_315_1934_-	GH20(191-503)
3709_E_Donacia_simplex_100%_contig_243_599_2460_-	GH20(221-567)
3709_E_Donacia_simplex_100%_contig_13135_289_1721_-	GH20(22-212)
3709_E_Donacia_simplex_100%_contig_9509_18_1177_+	GH20(248-383)
3709_E_Donacia_simplex_100%_contig_7478_1_440_-	GH20(3-136)
3709_E_Donacia_simplex_100%_contig_7479_1_440_-	GH20(3-136)
3709_E_Donacia_simplex_100%_contig_19337_1_423_-	GH22(18-141)
3709_E_Donacia_simplex_100%_contig_17750_301_813_-	GH22(32-147)
3709_E_Donacia_simplex_100%_contig_1260_1_1223_-	GH27(126-314)
3709_E_Donacia_simplex_100%_contig_6538_137_1465_+	GH27(128-324)
3709_E_Donacia_simplex_100%_contig_1187_1404_2339_-	GH29(3-209)
3709_E_Donacia_simplex_100%_contig_16610_90_1415_-	GH29(3-340)
3709_E_Donacia_simplex_100%_contig_3078_90_1622_-	GH30_1(89-508)
3709_E_Donacia_simplex_100%_contig_2768_170_1714_-	GH30_1(93-511)
3709_E_Donacia_simplex_100%_contig_336_120_2045_-	GH31(209-640)
3709_E_Donacia_simplex_100%_contig_5777_9_1601_-	GH31(2-403)
3709_E_Donacia_simplex_100%_contig_5079_71_2596_-	GH31(274-722)
3709_E_Donacia_simplex_100%_contig_11_55_2610_-	GH31(276-722)
3709_E_Donacia_simplex_100%_contig_3853_18_2525_-	GH31(318-744)
3709_E_Donacia_simplex_100%_contig_3710_118_2856_-	GH31(333-778)
3709_E_Donacia_simplex_100%_contig_5266_565_2770_-	GH31(359-717)
3709_E_Donacia_simplex_100%_contig_4856_791_3850_-	GH31(425-892)
3709_E_Donacia_simplex_100%_contig_116_1_1073_-	GH35(31-354)
3709_E_Donacia_simplex_100%_contig_6102_47_817_-	GH37(2-244)
3709_E_Donacia_simplex_100%_contig_929_47_1700_+	GH37(43-548)
3709_E_Donacia_simplex_100%_contig_6102_814_1728_-	GH37(44-299)
3709_E_Donacia_simplex_100%_contig_5095_1979_3925_-	GH37(52-559)
3709_E_Donacia_simplex_100%_contig_6724_338_3481_-	GH38(16-338)
3709_E_Donacia_simplex_100%_contig_1314_1043_4453_-	GH38(164-488)
3709_E_Donacia_simplex_100%_contig_16805_1_427_-	GH38(34-141)
3709_E_Donacia_simplex_100%_contig_566_238_3327_-	GH38(70-382)
3709_E_Donacia_simplex_100%_contig_13978_309_1166_-	GH39(65-266)
3709_E_Donacia_simplex_100%_contig_6291_1_351_+	GH45(31-109)
3709_E_Donacia_simplex_100%_contig_17375_403_2118_-	GH47(130-568)
3709_E_Donacia_simplex_100%_contig_16403_218_2201_-	GH47(208-648)
3709_E_Donacia_simplex_100%_contig_1937_119_2206_-	GH47(41-479)
3709_E_Donacia_simplex_100%_contig_753_1452_4475_-	GH47(43-479)
3709_E_Donacia_simplex_100%_contig_32_333_2265_-	GH48(24-638)
3709_E_Donacia_simplex_100%_contig_18356_150_1037_-	GH56(2-291)
3709_E_Donacia_simplex_100%_contig_484_94_2565_-	GH63(424-821)
3709_E_Donacia_simplex_100%_contig_16104_92_1681_-	GH79(65-519)
3709_E_Donacia_simplex_100%_contig_9177_313_3144_-	GH84(22-308)
3709_E_Donacia_simplex_100%_contig_15764_1124_2572_-	GH85(11-255)
3709_E_Donacia_simplex_100%_contig_18315_93_1446_-	GH89(6-410)
3709_E_Donacia_simplex_100%_contig_7931_113_1381_-	GH99(77-417)
3709_E_Donacia_simplex_100%_contig_14744_172_1716_-	GT1(142-442)
3709_E_Donacia_simplex_100%_contig_1837_143_1714_-	GT1(169-438)
3709_E_Donacia_simplex_100%_contig_6373_82_1320_-	GT1(182-337)
3709_E_Donacia_simplex_100%_contig_14737_418_1976_-	GT1(241-444)
3709_E_Donacia_simplex_100%_contig_6751_309_1919_+	GT1(244-452)
3709_E_Donacia_simplex_100%_contig_19328_265_1803_-	GT1(246-441)
3709_E_Donacia_simplex_100%_contig_977_66_1580_-	GT1(258-425)
3709_E_Donacia_simplex_100%_contig_1583_70_1665_-	GT1(259-449)
3709_E_Donacia_simplex_100%_contig_2649_943_2517_-	GT1(260-453)
3709_E_Donacia_simplex_100%_contig_5245_459_2012_-	GT1(266-442)
3709_E_Donacia_simplex_100%_contig_443_1013_2569_-	GT1(277-441)
3709_E_Donacia_simplex_100%_contig_16044_299_1870_-	GT1(277-443)
3709_E_Donacia_simplex_100%_contig_5851_90_1673_-	GT1(280-444)
3709_E_Donacia_simplex_100%_contig_11759_178_903_-	GT1(7-173)
3709_E_Donacia_simplex_100%_contig_18628_1_1092_-	GT1(93-289)
3709_E_Donacia_simplex_100%_contig_7867_866_2191_-	GT10(129-423)
3709_E_Donacia_simplex_100%_contig_5773_106_2190_-	GT105(254-324)
3709_E_Donacia_simplex_100%_contig_1807_193_1485_+	GT13(44-423)
3709_E_Donacia_simplex_100%_contig_12892_379_3102_-	GT14(275-520)
3709_E_Donacia_simplex_100%_contig_2901_5846_6580_-	GT16(4-237)
3709_E_Donacia_simplex_100%_contig_2864_236_1480_-	GT17(139-402)
3709_E_Donacia_simplex_100%_contig_1243_42_4412_-	GT2_Chitin_synth_2(693-940)
3709_E_Donacia_simplex_100%_contig_10915_2370_7049_-	GT2_Chitin_synth_2(729-931)
3709_E_Donacia_simplex_100%_contig_3058_447_1196_-	GT2_Glycos_transf_2(17-187)
3709_E_Donacia_simplex_100%_contig_4759_151_1152_-	GT2_Glycos_transf_2(69-179)
3709_E_Donacia_simplex_100%_contig_14616_341_2815_-	GT20(17-494)
3709_E_Donacia_simplex_100%_contig_7845_307_1491_-	GT21(48-277)
3709_E_Donacia_simplex_100%_contig_13115_720_2651_-	GT22(13-504)
3709_E_Donacia_simplex_100%_contig_4332_455_2254_-	GT22(54-475)
3709_E_Donacia_simplex_100%_contig_6602_191_1666_-	GT22(6-396)
3709_E_Donacia_simplex_100%_contig_6887_65_2851_-	GT22(7-380)
3709_E_Donacia_simplex_100%_contig_9426_1_921_-	GT23(2-259)
3709_E_Donacia_simplex_100%_contig_5005_494_5038_-	GT24(1217-1464)
3709_E_Donacia_simplex_100%_contig_3438_290_1933_-	GT25(304-482)
3709_E_Donacia_simplex_100%_contig_5547_191_1875_-	GT27(125-423)
3709_E_Donacia_simplex_100%_contig_1219_862_2670_-	GT27(147-441)
3709_E_Donacia_simplex_100%_contig_13417_1237_2196_-	GT27(157-311)
3709_E_Donacia_simplex_100%_contig_2834_2548_4338_-	GT27(158-455)+CBM13(470-592)
3709_E_Donacia_simplex_100%_contig_9808_104_1933_-	GT27(160-460)
3709_E_Donacia_simplex_100%_contig_3742_1039_2892_-	GT27(172-471)+CBM13(486-606)
3709_E_Donacia_simplex_100%_contig_13417_303_1214_-	GT27(4-142)
3709_E_Donacia_simplex_100%_contig_1753_181_735_+	GT28(62-163)
3709_E_Donacia_simplex_100%_contig_7171_1329_3431_-	GT3(48-678)
3709_E_Donacia_simplex_100%_contig_2627_2988_5333_-	GT31(103-229)
3709_E_Donacia_simplex_100%_contig_4353_1542_2654_-	GT31(139-325)
3709_E_Donacia_simplex_100%_contig_169_2907_4019_-	GT31(152-275)
3709_E_Donacia_simplex_100%_contig_14015_145_1266_-	GT31(70-289)
3709_E_Donacia_simplex_100%_contig_13181_167_1246_-	GT31(81-270)
3709_E_Donacia_simplex_100%_contig_13256_26_1010_-	GT31(83-267)
3709_E_Donacia_simplex_100%_contig_8596_68_1102_-	GT31(96-282)
3709_E_Donacia_simplex_100%_contig_9138_42_1118_-	GT32(92-205)
3709_E_Donacia_simplex_100%_contig_12148_124_1413_+	GT33(6-425)
3709_E_Donacia_simplex_100%_contig_6992_444_2993_-	GT35(112-829)
3709_E_Donacia_simplex_100%_contig_11177_154_2190_-	GT39(24-258)
3709_E_Donacia_simplex_100%_contig_6105_636_2978_-	GT39(77-316)
3709_E_Donacia_simplex_100%_contig_1031_157_1413_-	GT4(222-378)
3709_E_Donacia_simplex_100%_contig_4049_67_1515_-	GT4(287-444)
3709_E_Donacia_simplex_100%_contig_2635_428_3595_-	GT41(448-732)
3709_E_Donacia_simplex_100%_contig_10315_469_1416_-	GT43(89-288)
3709_E_Donacia_simplex_100%_contig_11022_1225_3405_-	GT47(102-365)+GT64(447-707)
3709_E_Donacia_simplex_100%_contig_6846_200_3013_-	GT47(194-519)+GT64(680-922)
3709_E_Donacia_simplex_100%_contig_3716_219_1853_-	GT47(8-209)+GT64(282-527)
3709_E_Donacia_simplex_100%_contig_6756_315_1631_-	GT49(110-434)
3709_E_Donacia_simplex_100%_contig_10528_1186_2697_-	GT49(274-499)
3709_E_Donacia_simplex_100%_contig_2476_320_1648_-	GT49(56-366)
3709_E_Donacia_simplex_100%_contig_2935_156_1688_-	GT50(184-499)
3709_E_Donacia_simplex_100%_contig_13700_1945_3224_-	GT54(1-259)
3709_E_Donacia_simplex_100%_contig_8562_108_1655_-	GT57(10-492)
3709_E_Donacia_simplex_100%_contig_1347_165_1859_-	GT57(21-542)
3709_E_Donacia_simplex_100%_contig_9111_40_1431_-	GT58(48-443)
3709_E_Donacia_simplex_100%_contig_8206_442_1872_-	GT59(61-438)
3709_E_Donacia_simplex_100%_contig_13070_162_1718_-	GT61(176-383)
3709_E_Donacia_simplex_100%_contig_14049_267_1409_-	GT65(27-366)
3709_E_Donacia_simplex_100%_contig_846_1_2138_-	GT66(22-663)
3709_E_Donacia_simplex_100%_contig_972_281_2626_-	GT66(26-707)
3709_E_Donacia_simplex_100%_contig_5144_64_1317_-	GT68(39-398)
3709_E_Donacia_simplex_100%_contig_19537_276_1211_-	GT7(53-276)
3709_E_Donacia_simplex_100%_contig_17161_411_1337_-	GT7(77-306)
3709_E_Donacia_simplex_100%_contig_13448_36_1528_-	GT76(34-496)
3709_E_Donacia_simplex_100%_contig_7760_1_318_+	GT8(4-105)
3709_E_Donacia_simplex_100%_contig_7752_926_2032_-	GT8(44-296)
3709_E_Donacia_simplex_100%_contig_11985_114_2189_-	GT8(74-302)+GT49(312-649)
3709_E_Donacia_simplex_100%_contig_403_1126_2604_-	GT90(222-460)
3709_E_Donacia_simplex_100%_contig_8351_3768_5096_-	GT92(149-405)
3709_E_Donacia_simplex_100%_contig_12473_347_1537_-	GT92(178-338)

## Sheet: Donacia thalassina
Gene ID	HMMER
3709_D_Donacia_thalassina_50%_contig_15454_1_2103_-	AA1_3(123-406)
3709_D_Donacia_thalassina_50%_contig_25813_1_977_-	AA15(16-198)
3709_D_Donacia_thalassina_50%_contig_27578_197_1201_-	AA15(21-211)
3709_D_Donacia_thalassina_50%_contig_37732_1_699_-	AA3_2(11-232)
3709_D_Donacia_thalassina_50%_contig_31964_183_1297_-	AA3_2(1-318)
3709_D_Donacia_thalassina_50%_contig_11295_1_1029_-	AA3_2(1-336)
3709_D_Donacia_thalassina_50%_contig_14094_386_2473_-	AA3_2(133-688)
3709_D_Donacia_thalassina_50%_contig_10828_159_1208_-	AA3_2(1-346)
3709_D_Donacia_thalassina_50%_contig_8551_603_2123_-	AA3_2(1-477)
3709_D_Donacia_thalassina_50%_contig_28108_48_1753_-	AA3_2(1-561)
3709_D_Donacia_thalassina_50%_contig_37075_1_931_-	AA3_2(2-310)
3709_D_Donacia_thalassina_50%_contig_28109_1_925_-	AA3_2(25-308)
3709_D_Donacia_thalassina_50%_contig_15082_1541_2920_-	AA3_2(34-437)
3709_D_Donacia_thalassina_50%_contig_26899_1_900_-	AA3_2(4-298)
3709_D_Donacia_thalassina_50%_contig_34477_1_951_-	AA3_2(4-315)
3709_D_Donacia_thalassina_50%_contig_23727_213_2076_-	AA3_2(55-609)
3709_D_Donacia_thalassina_50%_contig_1610_151_2028_-	AA3_2(56-617)
3709_D_Donacia_thalassina_50%_contig_34813_45_889_+	AA3_2(60-280)
3709_D_Donacia_thalassina_50%_contig_21568_1_630_-	AA3_2(6-205)
3709_D_Donacia_thalassina_50%_contig_36326_1_776_-	AA3_2(63-257)
3709_D_Donacia_thalassina_50%_contig_5206_937_3107_-	AA3_2(63-617)
3709_D_Donacia_thalassina_50%_contig_10829_102_1961_-	AA3_2(67-616)
3709_D_Donacia_thalassina_50%_contig_1359_384_2295_-	AA3_2(68-624)
3709_D_Donacia_thalassina_50%_contig_22355_315_2202_-	AA3_2(69-623)
3709_D_Donacia_thalassina_50%_contig_430_144_2080_-	AA3_2(86-639)
3709_D_Donacia_thalassina_50%_contig_3771_161_1720_-	AA4(67-292)
3709_D_Donacia_thalassina_50%_contig_4097_1780_2205_-	CBM13(10-136)
3709_D_Donacia_thalassina_50%_contig_2419_760_1785_-	CBM21(175-280)
3709_D_Donacia_thalassina_50%_contig_12807_1_1401_-	CBM39(19-116)+GH16(211-463)
3709_D_Donacia_thalassina_50%_contig_5850_68_1510_-	CBM39(21-114)+GH16(172-477)
3709_D_Donacia_thalassina_50%_contig_2401_196_1527_-	CBM39(25-118)+GH16(150-439)
3709_D_Donacia_thalassina_50%_contig_8455_295_1116_-	CBM39(35-126)
3709_D_Donacia_thalassina_50%_contig_6325_169_3507_+	CBM47(99-225)
3709_D_Donacia_thalassina_50%_contig_220_1755_2561_-	CBM57(29-189)
3709_D_Donacia_thalassina_50%_contig_8236_35_898_-	CE1(25-281)
3709_D_Donacia_thalassina_50%_contig_30946_4_879_-	CE1(29-283)
3709_D_Donacia_thalassina_50%_contig_3703_371_1711_-	CE10(100-263)
3709_D_Donacia_thalassina_50%_contig_16204_31_1817_-	CE10(105-248)
3709_D_Donacia_thalassina_50%_contig_20223_1_751_-	CE10(106-234)
3709_D_Donacia_thalassina_50%_contig_11105_129_1887_-	CE10(119-277)
3709_D_Donacia_thalassina_50%_contig_4042_1281_3830_-	CE10(226-382)
3709_D_Donacia_thalassina_50%_contig_4790_5243_7462_-	CE10(328-484)
3709_D_Donacia_thalassina_50%_contig_3443_337_2556_-	CE10(336-733)
3709_D_Donacia_thalassina_50%_contig_4428_66_2171_-	CE10(459-672)
3709_D_Donacia_thalassina_50%_contig_2049_73_1736_-	CE10(46-221)
3709_D_Donacia_thalassina_50%_contig_11543_57_1682_-	CE10(63-222)
3709_D_Donacia_thalassina_50%_contig_925_1_1501_+	CE10(79-220)
3709_D_Donacia_thalassina_50%_contig_5981_100_1719_-	CE10(80-231)
3709_D_Donacia_thalassina_50%_contig_2607_1_1514_-	CE10(83-222)
3709_D_Donacia_thalassina_50%_contig_17363_26_1468_-	CE10(83-233)
3709_D_Donacia_thalassina_50%_contig_7738_58_1683_-	CE10(85-255)
3709_D_Donacia_thalassina_50%_contig_23650_835_1887_-	CE10(87-247)
3709_D_Donacia_thalassina_50%_contig_11302_49_1719_-	CE10(88-231)
3709_D_Donacia_thalassina_50%_contig_2606_1_1524_-	CE10(88-236)
3709_D_Donacia_thalassina_50%_contig_1452_1_1077_-	CE10(90-241)
3709_D_Donacia_thalassina_50%_contig_6530_1975_2976_-	CE10(90-242)
3709_D_Donacia_thalassina_50%_contig_7577_80_1753_-	CE10(92-239)
3709_D_Donacia_thalassina_50%_contig_4017_1_1309_+	CE10(94-234)
3709_D_Donacia_thalassina_50%_contig_40501_1_537_-	CE13(1-178)
3709_D_Donacia_thalassina_50%_contig_15070_180_677_-	CE9(1-159)
3709_D_Donacia_thalassina_50%_contig_11746_74_1533_-	GH1(14-476)
3709_D_Donacia_thalassina_50%_contig_14409_83_1569_-	GH1(22-486)
3709_D_Donacia_thalassina_50%_contig_3450_8_1490_-	GH1(24-484)
3709_D_Donacia_thalassina_50%_contig_16264_70_1587_-	GH1(28-490)
3709_D_Donacia_thalassina_50%_contig_1386_172_1674_-	GH1(29-492)
3709_D_Donacia_thalassina_50%_contig_13733_1_851_-	GH1(34-282)
3709_D_Donacia_thalassina_50%_contig_7264_556_2487_-	GH116(267-633)
3709_D_Donacia_thalassina_50%_contig_138_717_2186_-	GH13_15(55-335)
3709_D_Donacia_thalassina_50%_contig_1643_147_1868_-	GH13_17(188-368)
3709_D_Donacia_thalassina_50%_contig_268_47_1964_-	GH13_17(90-446)
3709_D_Donacia_thalassina_50%_contig_3920_1018_7840_-	GH13_25(1814-2256)
3709_D_Donacia_thalassina_50%_contig_13736_309_2201_-	GH13_34(211-475)
3709_D_Donacia_thalassina_50%_contig_335_176_2254_-	GH13_8(242-535)
3709_D_Donacia_thalassina_50%_contig_9664_1_408_-	GH152(1-135)
3709_D_Donacia_thalassina_50%_contig_9665_1_441_+	GH152(1-142)
3709_D_Donacia_thalassina_50%_contig_1238_13_489_-	GH152(1-154)
3709_D_Donacia_thalassina_50%_contig_2151_756_1484_-	GH152(24-240)
3709_D_Donacia_thalassina_50%_contig_2574_99_833_-	GH152(25-240)
3709_D_Donacia_thalassina_50%_contig_9663_115_849_-	GH152(25-240)
3709_D_Donacia_thalassina_50%_contig_813_68_796_-	GH152(28-238)
3709_D_Donacia_thalassina_50%_contig_2960_159_928_-	GH152(29-244)
3709_D_Donacia_thalassina_50%_contig_2879_6107_6685_-	GH152(75-162)
3709_D_Donacia_thalassina_50%_contig_15496_66_974_-	GH16(3-300)
3709_D_Donacia_thalassina_50%_contig_5120_90_1202_-	GH16(44-368)
3709_D_Donacia_thalassina_50%_contig_2086_451_1593_-	GH16(49-378)
3709_D_Donacia_thalassina_50%_contig_19395_650_2029_-	GH18(103-437)
3709_D_Donacia_thalassina_50%_contig_37858_1_653_-	GH18(1-204)
3709_D_Donacia_thalassina_50%_contig_15107_60_2499_-	GH18(1-274)+GH18(432-784)
3709_D_Donacia_thalassina_50%_contig_27024_1_1957_-	GH18(150-498)
3709_D_Donacia_thalassina_50%_contig_16992_665_1315_-	GH18(17-213)
3709_D_Donacia_thalassina_50%_contig_12276_120_1463_+	GH18(22-373)
3709_D_Donacia_thalassina_50%_contig_5973_43_1608_-	GH18(22-375)
3709_D_Donacia_thalassina_50%_contig_1112_630_1802_-	GH18(23-371)
3709_D_Donacia_thalassina_50%_contig_3060_77_1204_-	GH18(24-352)
3709_D_Donacia_thalassina_50%_contig_2096_211_1677_+	GH18(24-366)
3709_D_Donacia_thalassina_50%_contig_4969_351_1490_-	GH18(25-345)
3709_D_Donacia_thalassina_50%_contig_3018_223_1542_-	GH18(25-419)
3709_D_Donacia_thalassina_50%_contig_10929_331_3210_-	GH18(28-261)
3709_D_Donacia_thalassina_50%_contig_1995_112_1437_-	GH18(30-422)
3709_D_Donacia_thalassina_50%_contig_26851_1_625_-	GH18(3-201)
3709_D_Donacia_thalassina_50%_contig_13649_1_2088_-	GH18(421-686)
3709_D_Donacia_thalassina_50%_contig_18068_102_2968_-	GH18(594-930)
3709_D_Donacia_thalassina_50%_contig_27701_1_1151_-	GH18(74-366)
3709_D_Donacia_thalassina_50%_contig_8276_2066_3244_-	GH18(86-383)
3709_D_Donacia_thalassina_50%_contig_15154_478_3450_-	GH18(95-441)+GH18(534-876)
3709_D_Donacia_thalassina_50%_contig_4057_337_2280_-	GH2(30-617)
3709_D_Donacia_thalassina_50%_contig_18388_1_2232_+	GH2(33-726)
3709_D_Donacia_thalassina_50%_contig_13939_286_1779_-	GH20(10-232)
3709_D_Donacia_thalassina_50%_contig_647_175_1839_+	GH20(126-300)
3709_D_Donacia_thalassina_50%_contig_1802_240_1904_+	GH20(167-509)
3709_D_Donacia_thalassina_50%_contig_17758_2765_4627_-	GH20(179-351)
3709_D_Donacia_thalassina_50%_contig_2376_171_1796_-	GH20(185-504)
3709_D_Donacia_thalassina_50%_contig_1193_164_1933_-	GH20(201-547)
3709_D_Donacia_thalassina_50%_contig_16408_1285_3177_-	GH20(233-582)
3709_D_Donacia_thalassina_50%_contig_6622_1050_2915_-	GH20(248-579)
3709_D_Donacia_thalassina_50%_contig_20962_14_445_-	GH22(18-141)
3709_D_Donacia_thalassina_50%_contig_22534_47_490_-	GH22(22-145)
3709_D_Donacia_thalassina_50%_contig_37416_1_513_-	GH22(50-165)
3709_D_Donacia_thalassina_50%_contig_10097_347_1330_-	GH27(126-313)
3709_D_Donacia_thalassina_50%_contig_3713_142_1470_+	GH27(128-324)
3709_D_Donacia_thalassina_50%_contig_5288_21_1409_-	GH29(21-361)
3709_D_Donacia_thalassina_50%_contig_12888_91_1110_-	GH30_1(3-337)
3709_D_Donacia_thalassina_50%_contig_12830_1_597_-	GH30_1(6-198)
3709_D_Donacia_thalassina_50%_contig_28399_1_1010_-	GH31(1-272)
3709_D_Donacia_thalassina_50%_contig_40685_1_486_-	GH31(2-161)
3709_D_Donacia_thalassina_50%_contig_4317_132_2174_-	GH31(248-678)
3709_D_Donacia_thalassina_50%_contig_4630_1_2139_-	GH31(277-711)
3709_D_Donacia_thalassina_50%_contig_1092_167_2722_-	GH31(277-723)
3709_D_Donacia_thalassina_50%_contig_3396_62_2557_-	GH31(313-740)
3709_D_Donacia_thalassina_50%_contig_4814_116_2854_-	GH31(333-778)
3709_D_Donacia_thalassina_50%_contig_4848_886_3966_-	GH31(432-899)
3709_D_Donacia_thalassina_50%_contig_462_595_3276_-	GH31(518-876)
3709_D_Donacia_thalassina_50%_contig_10626_120_1931_-	GH35(1-318)
3709_D_Donacia_thalassina_50%_contig_11541_82_2019_-	GH35(29-357)
3709_D_Donacia_thalassina_50%_contig_19103_500_2473_-	GH35(30-361)
3709_D_Donacia_thalassina_50%_contig_5902_29_1982_-	GH35(44-367)
3709_D_Donacia_thalassina_50%_contig_7092_288_2266_-	GH35(46-369)
3709_D_Donacia_thalassina_50%_contig_1830_1_1696_-	GH37(49-554)
3709_D_Donacia_thalassina_50%_contig_15631_2177_4150_-	GH37(61-568)
3709_D_Donacia_thalassina_50%_contig_33575_1_445_-	GH38(1-147)
3709_D_Donacia_thalassina_50%_contig_8203_342_3812_-	GH38(125-447)
3709_D_Donacia_thalassina_50%_contig_3677_1056_4466_-	GH38(164-488)
3709_D_Donacia_thalassina_50%_contig_6250_165_3227_-	GH38(42-361)
3709_D_Donacia_thalassina_50%_contig_2404_1_2879_+	GH38(76-388)
3709_D_Donacia_thalassina_50%_contig_24234_67_1140_-	GH39(30-204)
3709_D_Donacia_thalassina_50%_contig_4082_93_498_-	GH45(1-132)
3709_D_Donacia_thalassina_50%_contig_12333_1_494_-	GH45(40-164)
3709_D_Donacia_thalassina_50%_contig_14708_1_448_-	GH45(42-148)
3709_D_Donacia_thalassina_50%_contig_2658_59_827_-	GH45(51-253)
3709_D_Donacia_thalassina_50%_contig_2659_21_652_-	GH45(5-207)
3709_D_Donacia_thalassina_50%_contig_15296_846_2561_-	GH47(130-568)
3709_D_Donacia_thalassina_50%_contig_9902_357_2312_-	GH47(199-639)
3709_D_Donacia_thalassina_50%_contig_6639_93_2177_-	GH47(41-479)
3709_D_Donacia_thalassina_50%_contig_2839_1594_4617_-	GH47(43-479)
3709_D_Donacia_thalassina_50%_contig_388_639_2633_-	GH48(45-659)
3709_D_Donacia_thalassina_50%_contig_5345_81_2549_-	GH63(569-820)
3709_D_Donacia_thalassina_50%_contig_17051_91_1641_-	GH79(52-505)
3709_D_Donacia_thalassina_50%_contig_5689_246_3086_-	GH84(22-308)
3709_D_Donacia_thalassina_50%_contig_14189_267_2051_+	GH85(118-367)
3709_D_Donacia_thalassina_50%_contig_13225_1_1452_+	GH89(1-443)
3709_D_Donacia_thalassina_50%_contig_13503_128_1438_-	GH99(91-431)
3709_D_Donacia_thalassina_50%_contig_4477_59_1438_-	GT1(101-370)
3709_D_Donacia_thalassina_50%_contig_9934_1_1189_-	GT1(148-318)
3709_D_Donacia_thalassina_50%_contig_6673_191_1741_-	GT1(156-444)
3709_D_Donacia_thalassina_50%_contig_7523_691_2229_-	GT1(165-437)
3709_D_Donacia_thalassina_50%_contig_17620_175_1722_-	GT1(196-439)
3709_D_Donacia_thalassina_50%_contig_4312_83_1405_-	GT1(197-362)
3709_D_Donacia_thalassina_50%_contig_7801_38_1534_-	GT1(200-418)
3709_D_Donacia_thalassina_50%_contig_21621_39_807_-	GT1(20-177)
3709_D_Donacia_thalassina_50%_contig_14585_23_1579_-	GT1(205-439)
3709_D_Donacia_thalassina_50%_contig_17700_164_1720_-	GT1(246-444)
3709_D_Donacia_thalassina_50%_contig_7525_137_1690_-	GT1(251-440)
3709_D_Donacia_thalassina_50%_contig_19671_197_1754_-	GT1(252-447)
3709_D_Donacia_thalassina_50%_contig_9697_131_1693_-	GT1(253-441)
3709_D_Donacia_thalassina_50%_contig_930_925_2541_-	GT1(263-469)
3709_D_Donacia_thalassina_50%_contig_1171_62_1669_-	GT1(272-453)
3709_D_Donacia_thalassina_50%_contig_17131_218_1788_-	GT1(276-441)
3709_D_Donacia_thalassina_50%_contig_451_138_1685_-	GT1(277-437)
3709_D_Donacia_thalassina_50%_contig_15802_48_1605_-	GT1(278-446)
3709_D_Donacia_thalassina_50%_contig_6512_29_1612_-	GT1(280-447)
3709_D_Donacia_thalassina_50%_contig_20841_229_1822_-	GT1(280-453)
3709_D_Donacia_thalassina_50%_contig_21728_30_1622_-	GT1(291-461)
3709_D_Donacia_thalassina_50%_contig_10689_946_2517_-	GT1(293-448)
3709_D_Donacia_thalassina_50%_contig_10888_953_2551_-	GT1(301-455)
3709_D_Donacia_thalassina_50%_contig_10337_146_848_-	GT1(6-165)
3709_D_Donacia_thalassina_50%_contig_35475_129_818_-	GT10(1-211)
3709_D_Donacia_thalassina_50%_contig_2425_441_1685_-	GT10(15-353)
3709_D_Donacia_thalassina_50%_contig_15995_104_1386_-	GT10(94-414)
3709_D_Donacia_thalassina_50%_contig_36351_1_700_-	GT105(164-232)
3709_D_Donacia_thalassina_50%_contig_31530_1_579_-	GT105(2-41)
3709_D_Donacia_thalassina_50%_contig_9786_202_2286_-	GT105(254-323)
3709_D_Donacia_thalassina_50%_contig_21360_1_303_-	GT105(46-100)
3709_D_Donacia_thalassina_50%_contig_24299_592_1434_-	GT11(21-263)
3709_D_Donacia_thalassina_50%_contig_173_311_1603_-	GT13(44-423)
3709_D_Donacia_thalassina_50%_contig_7171_652_3342_-	GT14(264-509)
3709_D_Donacia_thalassina_50%_contig_12422_1_485_-	GT16(1-160)
3709_D_Donacia_thalassina_50%_contig_12422_511_1326_-	GT16(96-264)
3709_D_Donacia_thalassina_50%_contig_7301_223_1467_-	GT17(139-402)
3709_D_Donacia_thalassina_50%_contig_579_86_4456_-	GT2_Chitin_synth_2(692-942)
3709_D_Donacia_thalassina_50%_contig_26425_648_2036_-	GT2_Glyco_trans_2_3(189-402)
3709_D_Donacia_thalassina_50%_contig_5153_87_836_-	GT2_Glycos_transf_2(17-187)
3709_D_Donacia_thalassina_50%_contig_3392_102_1035_-	GT2_Glycos_transf_2(46-156)
3709_D_Donacia_thalassina_50%_contig_3656_421_1981_-	GT20(1-190)
3709_D_Donacia_thalassina_50%_contig_5897_1_798_-	GT20(3-264)
3709_D_Donacia_thalassina_50%_contig_8813_270_1454_-	GT21(48-277)
3709_D_Donacia_thalassina_50%_contig_11991_657_2588_-	GT22(12-504)
3709_D_Donacia_thalassina_50%_contig_5777_489_2288_-	GT22(54-475)
3709_D_Donacia_thalassina_50%_contig_18108_212_1687_-	GT22(6-396)
3709_D_Donacia_thalassina_50%_contig_5998_61_2853_-	GT22(7-380)
3709_D_Donacia_thalassina_50%_contig_24400_1_1737_-	GT23(211-519)
3709_D_Donacia_thalassina_50%_contig_5654_238_4782_-	GT24(1217-1464)
3709_D_Donacia_thalassina_50%_contig_15009_269_1912_-	GT25(304-482)
3709_D_Donacia_thalassina_50%_contig_15733_250_1935_-	GT27(126-424)
3709_D_Donacia_thalassina_50%_contig_2778_11055_12779_-	GT27(132-431)
3709_D_Donacia_thalassina_50%_contig_7477_711_2465_-	GT27(136-442)
3709_D_Donacia_thalassina_50%_contig_1694_329_2149_-	GT27(151-445)+CBM13(466-595)
3709_D_Donacia_thalassina_50%_contig_3932_619_2466_-	GT27(157-454)
3709_D_Donacia_thalassina_50%_contig_4931_1364_3154_-	GT27(158-455)+CBM13(470-591)
3709_D_Donacia_thalassina_50%_contig_1860_108_1070_-	GT27(5-171)
3709_D_Donacia_thalassina_50%_contig_29859_1_1249_-	GT27(67-361)
3709_D_Donacia_thalassina_50%_contig_27281_1_960_+	GT29(206-310)
3709_D_Donacia_thalassina_50%_contig_549_2721_4823_+	GT3(48-678)
3709_D_Donacia_thalassina_50%_contig_10654_2736_3782_-	GT31(101-288)
3709_D_Donacia_thalassina_50%_contig_7969_1058_3403_-	GT31(103-229)
3709_D_Donacia_thalassina_50%_contig_273_342_1415_-	GT31(139-262)
3709_D_Donacia_thalassina_50%_contig_17650_1197_2416_-	GT31(166-329)
3709_D_Donacia_thalassina_50%_contig_4954_1531_2781_-	GT31(185-371)
3709_D_Donacia_thalassina_50%_contig_7737_50_1441_-	GT31(284-402)
3709_D_Donacia_thalassina_50%_contig_12668_240_1367_-	GT31(72-291)
3709_D_Donacia_thalassina_50%_contig_6566_320_1252_+	GT31(81-206)
3709_D_Donacia_thalassina_50%_contig_11273_361_1416_-	GT31(89-308)
3709_D_Donacia_thalassina_50%_contig_14447_2281_3345_-	GT31(91-280)
3709_D_Donacia_thalassina_50%_contig_19544_13_1038_-	GT31(93-279)
3709_D_Donacia_thalassina_50%_contig_9578_20_1051_-	GT31(98-283)
3709_D_Donacia_thalassina_50%_contig_13686_124_1200_-	GT32(92-205)
3709_D_Donacia_thalassina_50%_contig_632_90_1379_+	GT33(6-425)
3709_D_Donacia_thalassina_50%_contig_3230_447_2996_-	GT35(112-829)
3709_D_Donacia_thalassina_50%_contig_8834_154_2277_-	GT39(32-269)
3709_D_Donacia_thalassina_50%_contig_3126_94_2436_+	GT39(77-316)
3709_D_Donacia_thalassina_50%_contig_3986_142_1446_-	GT4(194-335)
3709_D_Donacia_thalassina_50%_contig_3475_175_1431_-	GT4(222-378)
3709_D_Donacia_thalassina_50%_contig_6826_279_1727_-	GT4(287-444)
3709_D_Donacia_thalassina_50%_contig_1379_351_3518_-	GT41(448-732)
3709_D_Donacia_thalassina_50%_contig_18188_233_1201_+	GT43(101-309)
3709_D_Donacia_thalassina_50%_contig_9723_456_1239_-	GT43(34-233)
3709_D_Donacia_thalassina_50%_contig_6189_1227_3407_-	GT47(101-365)+GT64(447-707)
3709_D_Donacia_thalassina_50%_contig_1581_250_2385_-	GT47(101-376)+GT64(449-694)
3709_D_Donacia_thalassina_50%_contig_2470_180_2993_-	GT47(194-519)+GT64(680-922)
3709_D_Donacia_thalassina_50%_contig_11417_73_1389_-	GT49(110-435)
3709_D_Donacia_thalassina_50%_contig_1303_1_708_+	GT49(2-161)
3709_D_Donacia_thalassina_50%_contig_14891_127_1467_-	GT49(217-438)
3709_D_Donacia_thalassina_50%_contig_10659_487_1998_+	GT49(274-500)
3709_D_Donacia_thalassina_50%_contig_3434_1_1484_-	GT50(184-494)
3709_D_Donacia_thalassina_50%_contig_2350_2025_3791_-	GT54(142-422)
3709_D_Donacia_thalassina_50%_contig_11946_1_1548_-	GT57(10-492)
3709_D_Donacia_thalassina_50%_contig_10139_95_1789_-	GT57(21-542)
3709_D_Donacia_thalassina_50%_contig_6423_40_1443_-	GT58(48-447)
3709_D_Donacia_thalassina_50%_contig_12897_365_1759_-	GT59(40-416)
3709_D_Donacia_thalassina_50%_contig_11157_152_1018_-	GT61(1-146)
3709_D_Donacia_thalassina_50%_contig_6160_306_1448_-	GT65(27-366)
3709_D_Donacia_thalassina_50%_contig_2608_79_2223_-	GT66(22-663)
3709_D_Donacia_thalassina_50%_contig_5829_214_2559_-	GT66(26-699)
3709_D_Donacia_thalassina_50%_contig_17569_3_1205_-	GT68(36-381)
3709_D_Donacia_thalassina_50%_contig_23532_325_974_-	GT7(1-211)
3709_D_Donacia_thalassina_50%_contig_7451_484_1425_-	GT7(55-283)
3709_D_Donacia_thalassina_50%_contig_14364_686_1569_-	GT7(60-291)
3709_D_Donacia_thalassina_50%_contig_5236_166_1581_-	GT76(8-471)
3709_D_Donacia_thalassina_50%_contig_17901_885_2064_-	GT8(73-320)
3709_D_Donacia_thalassina_50%_contig_3365_169_2244_-	GT8(74-302)+GT49(312-649)
3709_D_Donacia_thalassina_50%_contig_24950_1_491_-	GT90(11-160)
3709_D_Donacia_thalassina_50%_contig_13268_556_2052_-	GT90(228-466)
3709_D_Donacia_thalassina_50%_contig_1210_3812_5140_-	GT92(149-405)
3709_D_Donacia_thalassina_50%_contig_17752_246_1436_-	GT92(178-337)
3709_D_Donacia_thalassina_50%_contig_8535_1_1015_+	GT92(57-298)

## Sheet: Donacia versicolorea
Gene ID	HMMER
4226_H_Donacia_versicolorea_beetle_gut_100%_contig_26938_1_1534_+	AA1(1-462)
4226_H_Donacia_versicolorea_beetle_gut_100%_contig_13859_32_655_-	AA15(19-204)
4226_H_Donacia_versicolorea_beetle_gut_100%_contig_30513_1_481_+	AA15(2-120)
4226_H_Donacia_versicolorea_beetle_gut_100%_contig_5027_64_2080_-	AA3_2(102-663)
4226_H_Donacia_versicolorea_beetle_gut_100%_contig_17856_218_1166_-	AA3_2(11-285)
4226_H_Donacia_versicolorea_beetle_gut_100%_contig_23356_207_1659_-	AA3_2(2-432)
4226_H_Donacia_versicolorea_beetle_gut_100%_contig_9422_189_1661_-	AA3_2(3-485)
4226_H_Donacia_versicolorea_beetle_gut_100%_contig_7674_57_1913_-	AA3_2(50-611)
4226_H_Donacia_versicolorea_beetle_gut_100%_contig_3641_83_1565_-	AA3_2(5-488)
4226_H_Donacia_versicolorea_beetle_gut_100%_contig_8420_1212_3359_-	AA3_2(56-610)
4226_H_Donacia_versicolorea_beetle_gut_100%_contig_9242_218_2105_-	AA3_2(69-623)
4226_H_Donacia_versicolorea_beetle_gut_100%_contig_176_704_1437_-	AA3_2(8-240)
4226_H_Donacia_versicolorea_beetle_gut_100%_contig_6538_80_2007_-	AA3_2(90-636)
4226_H_Donacia_versicolorea_beetle_gut_100%_contig_2807_75_1799_-	AA3_2(9-552)
4226_H_Donacia_versicolorea_beetle_gut_100%_contig_10376_165_1703_-	AA4(61-285)
4226_H_Donacia_versicolorea_beetle_gut_100%_contig_477_29_283_-	CBM14(27-73)
4226_H_Donacia_versicolorea_beetle_gut_100%_contig_9739_774_1799_-	CBM21(175-280)
4226_H_Donacia_versicolorea_beetle_gut_100%_contig_9322_1_2020_-	CBM21(545-646)
4226_H_Donacia_versicolorea_beetle_gut_100%_contig_2278_934_1302_-	CBM39(18-111)
4226_H_Donacia_versicolorea_beetle_gut_100%_contig_185_20_1420_-	CBM39(19-116)+GH16(156-463)
4226_H_Donacia_versicolorea_beetle_gut_100%_contig_16558_3_1262_-	CBM39(1-94)+GH16(126-415)
4226_H_Donacia_versicolorea_beetle_gut_100%_contig_6452_76_1524_-	CBM39(21-114)+GH16(175-480)
4226_H_Donacia_versicolorea_beetle_gut_100%_contig_737_243_1132_-	CBM39(57-145)
4226_H_Donacia_versicolorea_beetle_gut_100%_contig_40684_1_378_-	CBM47(5-124)
4226_H_Donacia_versicolorea_beetle_gut_100%_contig_2687_1795_2601_-	CBM57(29-189)
4226_H_Donacia_versicolorea_beetle_gut_100%_contig_6952_1_437_+	CE1(22-140)
4226_H_Donacia_versicolorea_beetle_gut_100%_contig_33344_22_891_-	CE1(27-281)
4226_H_Donacia_versicolorea_beetle_gut_100%_contig_16315_68_1742_-	CE10(100-250)
4226_H_Donacia_versicolorea_beetle_gut_100%_contig_90_72_1775_-	CE10(112-247)
4226_H_Donacia_versicolorea_beetle_gut_100%_contig_337_136_1902_-	CE10(112-265)
4226_H_Donacia_versicolorea_beetle_gut_100%_contig_1910_130_1827_-	CE10(113-298)
4226_H_Donacia_versicolorea_beetle_gut_100%_contig_18277_138_1583_-	CE10(12-188)
4226_H_Donacia_versicolorea_beetle_gut_100%_contig_2011_579_2420_-	CE10(125-280)
4226_H_Donacia_versicolorea_beetle_gut_100%_contig_1167_301_2505_-	CE10(323-480)
4226_H_Donacia_versicolorea_beetle_gut_100%_contig_8760_643_2862_-	CE10(336-734)
4226_H_Donacia_versicolorea_beetle_gut_100%_contig_6598_91_2196_-	CE10(461-672)
4226_H_Donacia_versicolorea_beetle_gut_100%_contig_539_1_1323_-	CE10(71-262)
4226_H_Donacia_versicolorea_beetle_gut_100%_contig_2831_93_1691_-	CE10(72-224)
4226_H_Donacia_versicolorea_beetle_gut_100%_contig_1865_76_1746_-	CE10(75-231)
4226_H_Donacia_versicolorea_beetle_gut_100%_contig_16057_104_1723_-	CE10(79-224)
4226_H_Donacia_versicolorea_beetle_gut_100%_contig_424_220_1818_-	CE10(80-227)
4226_H_Donacia_versicolorea_beetle_gut_100%_contig_218_326_1999_-	CE10(83-234)
4226_H_Donacia_versicolorea_beetle_gut_100%_contig_3638_1_1689_-	CE10(88-233)
4226_H_Donacia_versicolorea_beetle_gut_100%_contig_7667_375_1783_-	CE10(88-247)
4226_H_Donacia_versicolorea_beetle_gut_100%_contig_10938_47_1852_-	CE10(89-257)
4226_H_Donacia_versicolorea_beetle_gut_100%_contig_984_1_1583_-	CE10(90-245)
4226_H_Donacia_versicolorea_beetle_gut_100%_contig_2488_163_1863_-	CE10(93-273)
4226_H_Donacia_versicolorea_beetle_gut_100%_contig_1311_142_1818_-	CE10(98-246)
4226_H_Donacia_versicolorea_beetle_gut_100%_contig_26353_89_463_-	CE8(1-117)
4226_H_Donacia_versicolorea_beetle_gut_100%_contig_2938_211_1401_-	CE9(9-390)
4226_H_Donacia_versicolorea_beetle_gut_100%_contig_92_57_1542_-	GH1(20-483)
4226_H_Donacia_versicolorea_beetle_gut_100%_contig_20110_77_1591_-	GH1(23-487)
4226_H_Donacia_versicolorea_beetle_gut_100%_contig_17942_165_1613_-	GH1(24-477)
4226_H_Donacia_versicolorea_beetle_gut_100%_contig_256_179_1669_-	GH1(24-487)
4226_H_Donacia_versicolorea_beetle_gut_100%_contig_259_299_1840_-	GH1(27-487)
4226_H_Donacia_versicolorea_beetle_gut_100%_contig_354_1253_2492_+	GH1(28-407)
4226_H_Donacia_versicolorea_beetle_gut_100%_contig_752_275_1744_-	GH1(33-484)
4226_H_Donacia_versicolorea_beetle_gut_100%_contig_8613_59_1639_-	GH1(49-510)
4226_H_Donacia_versicolorea_beetle_gut_100%_contig_2271_677_2729_-	GH116(307-673)
4226_H_Donacia_versicolorea_beetle_gut_100%_contig_909_378_2267_-	GH13(208-476)
4226_H_Donacia_versicolorea_beetle_gut_100%_contig_66_302_1396_-	GH13_15(1-210)
4226_H_Donacia_versicolorea_beetle_gut_100%_contig_359_1_590_+	GH13_15(37-195)
4226_H_Donacia_versicolorea_beetle_gut_100%_contig_360_1_590_+	GH13_15(37-195)
4226_H_Donacia_versicolorea_beetle_gut_100%_contig_2168_109_1830_-	GH13_17(188-368)
4226_H_Donacia_versicolorea_beetle_gut_100%_contig_2911_48_1922_-	GH13_17(76-432)
4226_H_Donacia_versicolorea_beetle_gut_100%_contig_2980_1036_5386_-	GH13_25(990-1432)
4226_H_Donacia_versicolorea_beetle_gut_100%_contig_1538_351_2429_-	GH13_8(242-535)
4226_H_Donacia_versicolorea_beetle_gut_100%_contig_15281_47_468_-	GH152(1-135)
4226_H_Donacia_versicolorea_beetle_gut_100%_contig_11909_52_789_-	GH152(26-241)
4226_H_Donacia_versicolorea_beetle_gut_100%_contig_15282_1_556_+	GH152(27-184)
4226_H_Donacia_versicolorea_beetle_gut_100%_contig_2186_61_795_-	GH152(27-240)
4226_H_Donacia_versicolorea_beetle_gut_100%_contig_3660_51_779_-	GH152(28-238)
4226_H_Donacia_versicolorea_beetle_gut_100%_contig_15257_1_788_-	GH152(50-261)
4226_H_Donacia_versicolorea_beetle_gut_100%_contig_9801_514_1092_-	GH152(75-184)
4226_H_Donacia_versicolorea_beetle_gut_100%_contig_33699_1_504_-	GH16(1-154)
4226_H_Donacia_versicolorea_beetle_gut_100%_contig_11460_247_1156_-	GH16(2-300)
4226_H_Donacia_versicolorea_beetle_gut_100%_contig_597_37_1129_-	GH16(33-361)
4226_H_Donacia_versicolorea_beetle_gut_100%_contig_1480_44_1150_-	GH16(45-366)
4226_H_Donacia_versicolorea_beetle_gut_100%_contig_22880_1_462_+	GH18(1-137)
4226_H_Donacia_versicolorea_beetle_gut_100%_contig_21819_1_592_-	GH18(1-195)
4226_H_Donacia_versicolorea_beetle_gut_100%_contig_20565_53_1877_-	GH18(199-546)
4226_H_Donacia_versicolorea_beetle_gut_100%_contig_19374_1_864_-	GH18(21-286)
4226_H_Donacia_versicolorea_beetle_gut_100%_contig_31512_1_731_-	GH18(2-172)
4226_H_Donacia_versicolorea_beetle_gut_100%_contig_1929_70_1620_-	GH18(22-375)
4226_H_Donacia_versicolorea_beetle_gut_100%_contig_3_230_1402_-	GH18(23-371)
4226_H_Donacia_versicolorea_beetle_gut_100%_contig_760_49_1176_-	GH18(24-352)
4226_H_Donacia_versicolorea_beetle_gut_100%_contig_1093_314_1741_-	GH18(24-367)
4226_H_Donacia_versicolorea_beetle_gut_100%_contig_2941_95_1234_-	GH18(25-344)
4226_H_Donacia_versicolorea_beetle_gut_100%_contig_248_214_1533_-	GH18(25-419)
4226_H_Donacia_versicolorea_beetle_gut_100%_contig_3145_122_1441_-	GH18(27-420)
4226_H_Donacia_versicolorea_beetle_gut_100%_contig_2927_163_2078_-	GH18(286-616)
4226_H_Donacia_versicolorea_beetle_gut_100%_contig_6870_1_1006_-	GH18(3-333)
4226_H_Donacia_versicolorea_beetle_gut_100%_contig_4355_169_1289_-	GH18(48-368)
4226_H_Donacia_versicolorea_beetle_gut_100%_contig_2928_71_2935_+	GH18(594-930)
4226_H_Donacia_versicolorea_beetle_gut_100%_contig_11683_57_1256_-	GH18(93-390)
4226_H_Donacia_versicolorea_beetle_gut_100%_contig_2621_72_2015_-	GH2(30-617)
4226_H_Donacia_versicolorea_beetle_gut_100%_contig_5364_182_2915_-	GH2(30-723)
4226_H_Donacia_versicolorea_beetle_gut_100%_contig_264_98_2782_-	GH2(65-706)
4226_H_Donacia_versicolorea_beetle_gut_100%_contig_11662_434_1996_-	GH20(111-285)
4226_H_Donacia_versicolorea_beetle_gut_100%_contig_9014_319_1812_-	GH20(11-233)
4226_H_Donacia_versicolorea_beetle_gut_100%_contig_644_264_1901_-	GH20(190-508)
4226_H_Donacia_versicolorea_beetle_gut_100%_contig_6207_60_1811_-	GH20(196-538)
4226_H_Donacia_versicolorea_beetle_gut_100%_contig_2194_77_1897_-	GH20(209-555)
4226_H_Donacia_versicolorea_beetle_gut_100%_contig_14237_182_2009_-	GH20(210-560)
4226_H_Donacia_versicolorea_beetle_gut_100%_contig_1657_2264_4135_-	GH20(250-581)
4226_H_Donacia_versicolorea_beetle_gut_100%_contig_1271_1_462_+	GH20(4-142)
4226_H_Donacia_versicolorea_beetle_gut_100%_contig_13452_1_436_-	GH22(21-144)
4226_H_Donacia_versicolorea_beetle_gut_100%_contig_22361_63_503_-	GH22(22-135)
4226_H_Donacia_versicolorea_beetle_gut_100%_contig_3453_335_781_+	GH22(23-141)
4226_H_Donacia_versicolorea_beetle_gut_100%_contig_33467_178_624_-	GH22(23-146)
4226_H_Donacia_versicolorea_beetle_gut_100%_contig_1566_397_918_-	GH22(35-149)
4226_H_Donacia_versicolorea_beetle_gut_100%_contig_6082_51_1313_-	GH27(125-313)
4226_H_Donacia_versicolorea_beetle_gut_100%_contig_1953_1918_3246_-	GH27(128-324)
4226_H_Donacia_versicolorea_beetle_gut_100%_contig_11727_1_1107_-	GH28(130-360)
4226_H_Donacia_versicolorea_beetle_gut_100%_contig_12430_1_448_-	GH28(2-148)
4226_H_Donacia_versicolorea_beetle_gut_100%_contig_2066_75_1010_-	GH29(3-209)
4226_H_Donacia_versicolorea_beetle_gut_100%_contig_1449_40_1521_+	GH30_1(82-471)
4226_H_Donacia_versicolorea_beetle_gut_100%_contig_438_94_1614_-	GH30_1(85-501)
4226_H_Donacia_versicolorea_beetle_gut_100%_contig_4856_94_1656_-	GH30_1(88-504)
4226_H_Donacia_versicolorea_beetle_gut_100%_contig_1188_138_2069_-	GH31(211-642)
4226_H_Donacia_versicolorea_beetle_gut_100%_contig_1187_137_604_-	GH31(2-154)
4226_H_Donacia_versicolorea_beetle_gut_100%_contig_7690_239_2248_-	GH31(272-643)
4226_H_Donacia_versicolorea_beetle_gut_100%_contig_198_84_2642_-	GH31(272-719)
4226_H_Donacia_versicolorea_beetle_gut_100%_contig_172_80_2602_-	GH31(274-721)
4226_H_Donacia_versicolorea_beetle_gut_100%_contig_637_26_2530_-	GH31(317-743)
4226_H_Donacia_versicolorea_beetle_gut_100%_contig_590_811_2703_-	GH31(333-630)
4226_H_Donacia_versicolorea_beetle_gut_100%_contig_1715_585_2805_-	GH31(364-722)
4226_H_Donacia_versicolorea_beetle_gut_100%_contig_3689_1765_4791_-	GH31(413-881)
4226_H_Donacia_versicolorea_beetle_gut_100%_contig_13147_21_1543_-	GH35(2-216)
4226_H_Donacia_versicolorea_beetle_gut_100%_contig_13540_522_2461_-	GH35(29-357)
4226_H_Donacia_versicolorea_beetle_gut_100%_contig_12207_190_2163_-	GH35(30-361)
4226_H_Donacia_versicolorea_beetle_gut_100%_contig_4537_335_2257_-	GH35(33-356)
4226_H_Donacia_versicolorea_beetle_gut_100%_contig_2629_468_2473_-	GH35(60-383)
4226_H_Donacia_versicolorea_beetle_gut_100%_contig_19846_1_1574_-	GH37(3-474)
4226_H_Donacia_versicolorea_beetle_gut_100%_contig_602_6_1754_-	GH37(43-546)
4226_H_Donacia_versicolorea_beetle_gut_100%_contig_4264_344_3814_-	GH38(125-447)
4226_H_Donacia_versicolorea_beetle_gut_100%_contig_3612_1118_4528_-	GH38(164-488)
4226_H_Donacia_versicolorea_beetle_gut_100%_contig_11592_1_2383_-	GH38(21-333)
4226_H_Donacia_versicolorea_beetle_gut_100%_contig_1335_44_3103_-	GH38(42-361)
4226_H_Donacia_versicolorea_beetle_gut_100%_contig_407_177_3337_-	GH38(74-386)
4226_H_Donacia_versicolorea_beetle_gut_100%_contig_25603_1_930_-	GH39(59-293)
4226_H_Donacia_versicolorea_beetle_gut_100%_contig_11386_151_603_+	GH45(1-148)
4226_H_Donacia_versicolorea_beetle_gut_100%_contig_4159_1_270_-	GH45(14-89)
4226_H_Donacia_versicolorea_beetle_gut_100%_contig_26_293_804_-	GH45(2-165)
4226_H_Donacia_versicolorea_beetle_gut_100%_contig_25_314_667_-	GH45(3-113)
4226_H_Donacia_versicolorea_beetle_gut_100%_contig_265_281_743_+	GH45(36-154)
4226_H_Donacia_versicolorea_beetle_gut_100%_contig_5393_1716_3431_-	GH47(130-568)
4226_H_Donacia_versicolorea_beetle_gut_100%_contig_1745_144_2102_-	GH47(200-640)
4226_H_Donacia_versicolorea_beetle_gut_100%_contig_9556_36_2123_-	GH47(41-479)
4226_H_Donacia_versicolorea_beetle_gut_100%_contig_645_1654_4677_-	GH47(43-479)
4226_H_Donacia_versicolorea_beetle_gut_100%_contig_5_136_1250_-	GH48(3-365)
4226_H_Donacia_versicolorea_beetle_gut_100%_contig_1411_500_2971_-	GH63(569-821)
4226_H_Donacia_versicolorea_beetle_gut_100%_contig_15841_241_1833_-	GH79(65-519)
4226_H_Donacia_versicolorea_beetle_gut_100%_contig_3659_278_3109_-	GH84(22-308)
4226_H_Donacia_versicolorea_beetle_gut_100%_contig_1596_449_2233_-	GH85(121-369)
4226_H_Donacia_versicolorea_beetle_gut_100%_contig_7606_50_2401_-	GH89(87-743)
4226_H_Donacia_versicolorea_beetle_gut_100%_contig_9476_14_1497_-	GH9(59-481)
4226_H_Donacia_versicolorea_beetle_gut_100%_contig_9039_232_1587_-	GH99(106-446)
4226_H_Donacia_versicolorea_beetle_gut_100%_contig_2301_497_1225_-	GT1(10-174)
4226_H_Donacia_versicolorea_beetle_gut_100%_contig_21629_1_1058_+	GT1(103-273)
4226_H_Donacia_versicolorea_beetle_gut_100%_contig_252_421_1980_-	GT1(165-430)
4226_H_Donacia_versicolorea_beetle_gut_100%_contig_2453_30_1337_+	GT1(167-429)
4226_H_Donacia_versicolorea_beetle_gut_100%_contig_1002_68_1771_-	GT1(221-486)
4226_H_Donacia_versicolorea_beetle_gut_100%_contig_974_215_1783_-	GT1(227-448)
4226_H_Donacia_versicolorea_beetle_gut_100%_contig_1695_24_1559_-	GT1(237-435)
4226_H_Donacia_versicolorea_beetle_gut_100%_contig_6360_42_1622_-	GT1(241-452)
4226_H_Donacia_versicolorea_beetle_gut_100%_contig_8085_132_1679_-	GT1(247-437)
4226_H_Donacia_versicolorea_beetle_gut_100%_contig_4129_55_1624_-	GT1(252-451)
4226_H_Donacia_versicolorea_beetle_gut_100%_contig_21475_48_1606_-	GT1(256-446)
4226_H_Donacia_versicolorea_beetle_gut_100%_contig_8490_311_1892_-	GT1(258-454)
4226_H_Donacia_versicolorea_beetle_gut_100%_contig_11676_504_2099_-	GT1(263-452)
4226_H_Donacia_versicolorea_beetle_gut_100%_contig_871_660_2216_-	GT1(270-440)
4226_H_Donacia_versicolorea_beetle_gut_100%_contig_5482_950_2560_-	GT1(272-465)
4226_H_Donacia_versicolorea_beetle_gut_100%_contig_3369_844_2358_-	GT1(274-427)
4226_H_Donacia_versicolorea_beetle_gut_100%_contig_7281_410_1989_-	GT1(279-445)
4226_H_Donacia_versicolorea_beetle_gut_100%_contig_12158_87_1670_+	GT1(280-447)
4226_H_Donacia_versicolorea_beetle_gut_100%_contig_840_100_1671_-	GT1(287-444)
4226_H_Donacia_versicolorea_beetle_gut_100%_contig_18244_113_830_-	GT1(7-163)
4226_H_Donacia_versicolorea_beetle_gut_100%_contig_7153_117_1442_-	GT10(107-428)
4226_H_Donacia_versicolorea_beetle_gut_100%_contig_1375_2865_3323_-	GT10(3-134)
4226_H_Donacia_versicolorea_beetle_gut_100%_contig_11953_537_1430_-	GT10(6-235)
4226_H_Donacia_versicolorea_beetle_gut_100%_contig_12654_37_2160_-	GT105(267-337)
4226_H_Donacia_versicolorea_beetle_gut_100%_contig_6773_293_1585_-	GT13(44-423)
4226_H_Donacia_versicolorea_beetle_gut_100%_contig_39249_1_316_-	GT14(5-103)
4226_H_Donacia_versicolorea_beetle_gut_100%_contig_6160_3069_4430_-	GT16(96-447)
4226_H_Donacia_versicolorea_beetle_gut_100%_contig_2668_231_1475_-	GT17(139-402)
4226_H_Donacia_versicolorea_beetle_gut_100%_contig_1267_85_4464_-	GT2_Chitin_synth_2(694-940)
4226_H_Donacia_versicolorea_beetle_gut_100%_contig_2105_390_1133_-	GT2_Glycos_transf_2(15-185)
4226_H_Donacia_versicolorea_beetle_gut_100%_contig_25659_1_1062_-	GT2_Glycos_transf_2(22-195)
4226_H_Donacia_versicolorea_beetle_gut_100%_contig_1231_130_1131_-	GT2_Glycos_transf_2(69-180)
4226_H_Donacia_versicolorea_beetle_gut_100%_contig_809_409_2837_-	GT20(3-478)
4226_H_Donacia_versicolorea_beetle_gut_100%_contig_4669_138_1300_-	GT21(40-269)
4226_H_Donacia_versicolorea_beetle_gut_100%_contig_9230_675_2617_-	GT22(15-506)
4226_H_Donacia_versicolorea_beetle_gut_100%_contig_3386_69_2861_-	GT22(5-378)
4226_H_Donacia_versicolorea_beetle_gut_100%_contig_4153_511_2310_-	GT22(54-475)
4226_H_Donacia_versicolorea_beetle_gut_100%_contig_796_205_1239_+	GT22(6-328)
4226_H_Donacia_versicolorea_beetle_gut_100%_contig_879_607_5160_-	GT24(1222-1469)
4226_H_Donacia_versicolorea_beetle_gut_100%_contig_24753_1_1168_-	GT27(110-385)
4226_H_Donacia_versicolorea_beetle_gut_100%_contig_40813_1_401_-	GT27(1-131)
4226_H_Donacia_versicolorea_beetle_gut_100%_contig_15927_1_1699_-	GT27(133-431)
4226_H_Donacia_versicolorea_beetle_gut_100%_contig_480_332_2140_-	GT27(147-441)+CBM13(462-591)
4226_H_Donacia_versicolorea_beetle_gut_100%_contig_13410_41_1855_-	GT27(155-455)
4226_H_Donacia_versicolorea_beetle_gut_100%_contig_15530_855_2645_-	GT27(158-455)+CBM13(470-591)
4226_H_Donacia_versicolorea_beetle_gut_100%_contig_4645_666_2525_-	GT27(174-473)+CBM13(488-614)
4226_H_Donacia_versicolorea_beetle_gut_100%_contig_14512_202_1767_-	GT27(50-360)
4226_H_Donacia_versicolorea_beetle_gut_100%_contig_24855_11_1534_-	GT27(65-364)
4226_H_Donacia_versicolorea_beetle_gut_100%_contig_14774_39_1040_-	GT28(182-331)
4226_H_Donacia_versicolorea_beetle_gut_100%_contig_3509_249_803_+	GT28(72-167)
4226_H_Donacia_versicolorea_beetle_gut_100%_contig_35334_1_596_-	GT29(1-196)
4226_H_Donacia_versicolorea_beetle_gut_100%_contig_4556_1990_4026_-	GT3(26-656)
4226_H_Donacia_versicolorea_beetle_gut_100%_contig_5884_2890_3936_-	GT31(101-288)
4226_H_Donacia_versicolorea_beetle_gut_100%_contig_19368_1_1905_-	GT31(103-229)
4226_H_Donacia_versicolorea_beetle_gut_100%_contig_31481_2_1063_-	GT31(105-291)
4226_H_Donacia_versicolorea_beetle_gut_100%_contig_16611_708_1871_-	GT31(125-344)
4226_H_Donacia_versicolorea_beetle_gut_100%_contig_29965_273_1355_-	GT31(131-256)
4226_H_Donacia_versicolorea_beetle_gut_100%_contig_1470_1533_2645_-	GT31(139-325)
4226_H_Donacia_versicolorea_beetle_gut_100%_contig_61_385_1488_-	GT31(148-272)
4226_H_Donacia_versicolorea_beetle_gut_100%_contig_14537_42_1433_-	GT31(283-402)
4226_H_Donacia_versicolorea_beetle_gut_100%_contig_11609_664_1305_+	GT31(4-87)
4226_H_Donacia_versicolorea_beetle_gut_100%_contig_7055_164_1054_-	GT31(51-241)
4226_H_Donacia_versicolorea_beetle_gut_100%_contig_17792_26_728_-	GT31(52-227)
4226_H_Donacia_versicolorea_beetle_gut_100%_contig_16875_69_1205_-	GT31(75-295)
4226_H_Donacia_versicolorea_beetle_gut_100%_contig_1518_63_1254_-	GT32(130-243)
4226_H_Donacia_versicolorea_beetle_gut_100%_contig_8785_72_1361_-	GT33(6-425)
4226_H_Donacia_versicolorea_beetle_gut_100%_contig_8067_468_3017_-	GT35(112-829)
4226_H_Donacia_versicolorea_beetle_gut_100%_contig_34454_1_435_+	GT39(5-143)
4226_H_Donacia_versicolorea_beetle_gut_100%_contig_3795_1_2329_+	GT39(72-311)
4226_H_Donacia_versicolorea_beetle_gut_100%_contig_14894_83_1369_-	GT4(188-330)
4226_H_Donacia_versicolorea_beetle_gut_100%_contig_1792_238_1494_+	GT4(222-378)
4226_H_Donacia_versicolorea_beetle_gut_100%_contig_3269_80_1528_-	GT4(286-444)
4226_H_Donacia_versicolorea_beetle_gut_100%_contig_7203_359_3526_-	GT41(448-732)
4226_H_Donacia_versicolorea_beetle_gut_100%_contig_24395_55_953_-	GT43(77-285)
4226_H_Donacia_versicolorea_beetle_gut_100%_contig_11427_482_1429_-	GT43(89-288)
4226_H_Donacia_versicolorea_beetle_gut_100%_contig_6736_168_1531_+	GT47(101-376)
4226_H_Donacia_versicolorea_beetle_gut_100%_contig_7313_207_3020_-	GT47(194-519)+GT64(680-922)
4226_H_Donacia_versicolorea_beetle_gut_100%_contig_9917_1252_3046_-	GT47(3-236)+GT64(318-578)
4226_H_Donacia_versicolorea_beetle_gut_100%_contig_7850_934_2253_-	GT49(117-435)
4226_H_Donacia_versicolorea_beetle_gut_100%_contig_11965_1_1077_-	GT49(99-358)
4226_H_Donacia_versicolorea_beetle_gut_100%_contig_3123_1193_2728_-	GT50(185-500)
4226_H_Donacia_versicolorea_beetle_gut_100%_contig_12101_2427_3469_-	GT54(1-180)
4226_H_Donacia_versicolorea_beetle_gut_100%_contig_1565_9_1556_-	GT57(10-492)
4226_H_Donacia_versicolorea_beetle_gut_100%_contig_6477_106_1800_-	GT57(21-542)
4226_H_Donacia_versicolorea_beetle_gut_100%_contig_4604_128_1534_-	GT58(47-448)
4226_H_Donacia_versicolorea_beetle_gut_100%_contig_2229_365_1759_-	GT59(40-416)
4226_H_Donacia_versicolorea_beetle_gut_100%_contig_7557_326_1882_-	GT61(180-383)
4226_H_Donacia_versicolorea_beetle_gut_100%_contig_2526_251_1045_-	GT64(2-247)
4226_H_Donacia_versicolorea_beetle_gut_100%_contig_12806_287_1429_-	GT65(27-366)
4226_H_Donacia_versicolorea_beetle_gut_100%_contig_1457_77_2221_-	GT66(22-663)
4226_H_Donacia_versicolorea_beetle_gut_100%_contig_525_207_2552_-	GT66(26-707)
4226_H_Donacia_versicolorea_beetle_gut_100%_contig_10573_96_875_+	GT68(39-259)
4226_H_Donacia_versicolorea_beetle_gut_100%_contig_6926_1_464_+	GT68(8-134)
4226_H_Donacia_versicolorea_beetle_gut_100%_contig_2038_184_1050_+	GT7(30-258)
4226_H_Donacia_versicolorea_beetle_gut_100%_contig_13213_335_1261_-	GT7(76-306)
4226_H_Donacia_versicolorea_beetle_gut_100%_contig_5219_81_1496_-	GT76(8-471)
4226_H_Donacia_versicolorea_beetle_gut_100%_contig_13056_1_481_-	GT8(4-151)
4226_H_Donacia_versicolorea_beetle_gut_100%_contig_7859_1041_2197_-	GT8(60-312)
4226_H_Donacia_versicolorea_beetle_gut_100%_contig_6873_220_1449_-	GT8(72-305)
4226_H_Donacia_versicolorea_beetle_gut_100%_contig_5518_3568_4896_-	GT92(149-405)
4226_H_Donacia_versicolorea_beetle_gut_100%_contig_6229_235_1518_-	GT92(151-403)
4226_H_Donacia_versicolorea_beetle_gut_100%_contig_7980_269_1459_-	GT92(178-337)

## Sheet: Donacia vulgaris
Gene ID	HMMER
3709_B_Donacia_vulgaris_100%_contig_14272_855_2747_-	AA1(69-601)
3709_B_Donacia_vulgaris_100%_contig_2914_129_2189_+	AA1_3(92-375)
3709_B_Donacia_vulgaris_100%_contig_11407_296_796_-	AA15(12-159)
3709_B_Donacia_vulgaris_100%_contig_29180_71_1075_-	AA15(21-211)
3709_B_Donacia_vulgaris_100%_contig_37627_1_517_-	AA15(2-152)
3709_B_Donacia_vulgaris_100%_contig_46787_21_631_+	AA3_2(1-193)
3709_B_Donacia_vulgaris_100%_contig_41065_1_689_-	AA3_2(1-227)
3709_B_Donacia_vulgaris_100%_contig_16536_359_1103_+	AA3_2(1-244)
3709_B_Donacia_vulgaris_100%_contig_6691_90_2168_-	AA3_2(130-685)
3709_B_Donacia_vulgaris_100%_contig_2978_18_1367_-	AA3_2(1-440)
3709_B_Donacia_vulgaris_100%_contig_27810_187_1132_-	AA3_2(20-262)
3709_B_Donacia_vulgaris_100%_contig_16537_190_994_-	AA3_2(2-236)
3709_B_Donacia_vulgaris_100%_contig_32909_1_910_+	AA3_2(2-302)
3709_B_Donacia_vulgaris_100%_contig_25_1485_3040_-	AA3_2(2-513)
3709_B_Donacia_vulgaris_100%_contig_10599_23_1648_-	AA3_2(2-535)
3709_B_Donacia_vulgaris_100%_contig_10351_70_1923_-	AA3_2(46-595)
3709_B_Donacia_vulgaris_100%_contig_5401_57_1922_-	AA3_2(53-614)
3709_B_Donacia_vulgaris_100%_contig_460_47_1924_-	AA3_2(56-617)
3709_B_Donacia_vulgaris_100%_contig_12445_210_2402_-	AA3_2(71-625)
3709_B_Donacia_vulgaris_100%_contig_6578_262_1797_-	AA4(49-230)
3709_B_Donacia_vulgaris_100%_contig_6970_164_1723_-	AA4(68-292)
3709_B_Donacia_vulgaris_100%_contig_26552_1040_1453_-	CBM14(81-127)
3709_B_Donacia_vulgaris_100%_contig_6708_794_1885_-	CBM21(197-302)
3709_B_Donacia_vulgaris_100%_contig_12726_1_1808_-	CBM21(475-576)
3709_B_Donacia_vulgaris_100%_contig_16190_156_332_-	CBM39(1-47)
3709_B_Donacia_vulgaris_100%_contig_7912_406_1409_-	CBM39(1-79)
3709_B_Donacia_vulgaris_100%_contig_18652_275_1606_-	CBM39(25-118)+GH16(150-404)
3709_B_Donacia_vulgaris_100%_contig_18706_86_1555_-	CBM39(29-122)+GH16(181-486)
3709_B_Donacia_vulgaris_100%_contig_7589_244_1063_-	CBM39(34-122)
3709_B_Donacia_vulgaris_100%_contig_6256_1719_2525_-	CBM57(29-189)
3709_B_Donacia_vulgaris_100%_contig_38993_1_756_-	CE1(2-245)
3709_B_Donacia_vulgaris_100%_contig_13670_44_907_-	CE1(27-281)
3709_B_Donacia_vulgaris_100%_contig_6321_172_1881_-	CE10(101-328)
3709_B_Donacia_vulgaris_100%_contig_11826_1_1376_-	CE10(107-295)
3709_B_Donacia_vulgaris_100%_contig_1043_64_2616_+	CE10(227-384)
3709_B_Donacia_vulgaris_100%_contig_15369_418_2634_-	CE10(327-490)
3709_B_Donacia_vulgaris_100%_contig_10519_286_2505_-	CE10(331-724)
3709_B_Donacia_vulgaris_100%_contig_810_86_2191_-	CE10(459-672)
3709_B_Donacia_vulgaris_100%_contig_1438_1_1597_+	CE10(68-236)
3709_B_Donacia_vulgaris_100%_contig_2214_52_1650_-	CE10(81-243)
3709_B_Donacia_vulgaris_100%_contig_29752_1_805_-	CE10(81-246)
3709_B_Donacia_vulgaris_100%_contig_1440_11_1681_-	CE10(87-263)
3709_B_Donacia_vulgaris_100%_contig_183_46_1740_-	CE10(89-239)
3709_B_Donacia_vulgaris_100%_contig_11444_110_1906_-	CE10(90-260)
3709_B_Donacia_vulgaris_100%_contig_31_1_1607_-	CE10(96-244)
3709_B_Donacia_vulgaris_100%_contig_23169_1_840_-	CE10(97-229)
3709_B_Donacia_vulgaris_100%_contig_18506_69_1832_-	CE10(99-241)
3709_B_Donacia_vulgaris_100%_contig_27340_332_2113_-	CE13(92-411)
3709_B_Donacia_vulgaris_100%_contig_9862_228_2273_-	CE4(348-480)
3709_B_Donacia_vulgaris_100%_contig_11038_723_1229_+	CE9(1-162)
3709_B_Donacia_vulgaris_100%_contig_11038_1_663_+	CE9(25-218)
3709_B_Donacia_vulgaris_100%_contig_6_344_1537_-	GH1(1-388)
3709_B_Donacia_vulgaris_100%_contig_29252_244_1696_-	GH1(19-478)
3709_B_Donacia_vulgaris_100%_contig_6387_26_1774_-	GH1(23-482)
3709_B_Donacia_vulgaris_100%_contig_313_59_1552_-	GH1(23-486)
3709_B_Donacia_vulgaris_100%_contig_3864_93_1580_-	GH1(24-487)
3709_B_Donacia_vulgaris_100%_contig_8617_19_1536_-	GH1(28-490)
3709_B_Donacia_vulgaris_100%_contig_386_1_550_-	GH1(31-183)
3709_B_Donacia_vulgaris_100%_contig_385_1_559_-	GH1(32-185)
3709_B_Donacia_vulgaris_100%_contig_17625_119_846_-	GH1(3-237)
3709_B_Donacia_vulgaris_100%_contig_63_90_1595_-	GH1(32-494)
3709_B_Donacia_vulgaris_100%_contig_1116_75_1590_-	GH1(33-496)
3709_B_Donacia_vulgaris_100%_contig_2455_516_2960_-	GH116(440-806)
3709_B_Donacia_vulgaris_100%_contig_32844_1_379_-	GH13_15(1-125)
3709_B_Donacia_vulgaris_100%_contig_287_1_1167_-	GH13_15(61-341)
3709_B_Donacia_vulgaris_100%_contig_1475_70_1446_-	GH13_17(1-275)
3709_B_Donacia_vulgaris_100%_contig_3233_103_1824_-	GH13_17(189-368)
3709_B_Donacia_vulgaris_100%_contig_3856_92_1901_-	GH13_17(72-426)
3709_B_Donacia_vulgaris_100%_contig_6305_1017_6860_-	GH13_25(1488-1930)
3709_B_Donacia_vulgaris_100%_contig_13117_298_2157_-	GH13_34(200-464)
3709_B_Donacia_vulgaris_100%_contig_4663_211_2289_-	GH13_8(242-535)
3709_B_Donacia_vulgaris_100%_contig_12595_42_758_-	GH152(19-234)
3709_B_Donacia_vulgaris_100%_contig_19583_1_722_+	GH152(20-235)
3709_B_Donacia_vulgaris_100%_contig_5099_1_693_-	GH152(25-231)
3709_B_Donacia_vulgaris_100%_contig_9551_105_833_-	GH152(27-238)
3709_B_Donacia_vulgaris_100%_contig_49101_1_285_+	GH152(3-91)
3709_B_Donacia_vulgaris_100%_contig_9552_2_769_-	GH152(44-251)
3709_B_Donacia_vulgaris_100%_contig_250_29_1156_+	GH16(44-373)
3709_B_Donacia_vulgaris_100%_contig_2920_830_1933_-	GH16(45-365)
3709_B_Donacia_vulgaris_100%_contig_1441_41_1153_-	GH16(45-368)
3709_B_Donacia_vulgaris_100%_contig_1921_317_1203_-	GH16(9-292)
3709_B_Donacia_vulgaris_100%_contig_8202_58_1446_+	GH18(107-440)
3709_B_Donacia_vulgaris_100%_contig_275_116_1369_-	GH18(111-408)
3709_B_Donacia_vulgaris_100%_contig_33077_1_524_-	GH18(1-166)
3709_B_Donacia_vulgaris_100%_contig_36711_1_681_-	GH18(1-226)
3709_B_Donacia_vulgaris_100%_contig_1538_275_1606_-	GH18(22-373)
3709_B_Donacia_vulgaris_100%_contig_7983_44_1585_-	GH18(22-375)
3709_B_Donacia_vulgaris_100%_contig_6689_34_1185_-	GH18(2-339)
3709_B_Donacia_vulgaris_100%_contig_295_94_1551_-	GH18(24-366)
3709_B_Donacia_vulgaris_100%_contig_2083_201_1520_-	GH18(25-419)
3709_B_Donacia_vulgaris_100%_contig_694_143_1263_-	GH18(26-345)
3709_B_Donacia_vulgaris_100%_contig_6688_88_1314_-	GH18(30-382)
3709_B_Donacia_vulgaris_100%_contig_6213_131_1460_-	GH18(31-423)
3709_B_Donacia_vulgaris_100%_contig_12885_129_2170_-	GH18(319-655)
3709_B_Donacia_vulgaris_100%_contig_1648_1_7388_+	GH18(58-406)+GH18(524-872)+GH18(1448-1799)+GH18(1873-2221)
3709_B_Donacia_vulgaris_100%_contig_298_303_1014_-	GH18(8-217)
3709_B_Donacia_vulgaris_100%_contig_2206_59_1371_-	GH2(1-409)
3709_B_Donacia_vulgaris_100%_contig_2202_1_1170_-	GH2(23-370)
3709_B_Donacia_vulgaris_100%_contig_7404_72_1274_-	GH2(23-375)
3709_B_Donacia_vulgaris_100%_contig_16690_1_2731_-	GH2(34-727)
3709_B_Donacia_vulgaris_100%_contig_132_1_1573_-	GH2(67-463)
3709_B_Donacia_vulgaris_100%_contig_6104_152_1646_-	GH20(10-232)
3709_B_Donacia_vulgaris_100%_contig_12231_952_2571_-	GH20(111-285)
3709_B_Donacia_vulgaris_100%_contig_1132_67_1695_-	GH20(155-497)
3709_B_Donacia_vulgaris_100%_contig_18369_348_2222_-	GH20(184-355)
3709_B_Donacia_vulgaris_100%_contig_293_176_1801_-	GH20(184-504)
3709_B_Donacia_vulgaris_100%_contig_1949_346_2169_-	GH20(210-555)
3709_B_Donacia_vulgaris_100%_contig_16642_273_1196_-	GH20(2-271)
3709_B_Donacia_vulgaris_100%_contig_25366_110_1708_+	GH20(232-513)
3709_B_Donacia_vulgaris_100%_contig_232_535_2400_-	GH20(248-579)
3709_B_Donacia_vulgaris_100%_contig_26952_1_972_-	GH22(12-132)+GH22(169-291)
3709_B_Donacia_vulgaris_100%_contig_33848_45_486_-	GH22(21-144)
3709_B_Donacia_vulgaris_100%_contig_10325_392_904_-	GH22(32-147)
3709_B_Donacia_vulgaris_100%_contig_1303_53_1315_-	GH27(126-313)
3709_B_Donacia_vulgaris_100%_contig_4717_202_1530_+	GH27(128-324)
3709_B_Donacia_vulgaris_100%_contig_1297_8874_10259_-	GH29(22-359)
3709_B_Donacia_vulgaris_100%_contig_332_119_1697_-	GH30_1(104-523)
3709_B_Donacia_vulgaris_100%_contig_420_150_1655_+	GH30_1(80-499)
3709_B_Donacia_vulgaris_100%_contig_1175_128_2053_-	GH31(209-640)
3709_B_Donacia_vulgaris_100%_contig_32473_1_661_-	GH31(2-220)
3709_B_Donacia_vulgaris_100%_contig_5903_75_2600_-	GH31(274-722)
3709_B_Donacia_vulgaris_100%_contig_644_54_2609_-	GH31(276-722)
3709_B_Donacia_vulgaris_100%_contig_704_65_2569_-	GH31(317-743)
3709_B_Donacia_vulgaris_100%_contig_602_127_2865_-	GH31(333-778)
3709_B_Donacia_vulgaris_100%_contig_4340_1_2221_+	GH31(364-722)
3709_B_Donacia_vulgaris_100%_contig_11893_627_3683_-	GH31(424-891)
3709_B_Donacia_vulgaris_100%_contig_8425_1_1341_+	GH35(2-269)
3709_B_Donacia_vulgaris_100%_contig_624_2161_4092_-	GH35(31-354)
3709_B_Donacia_vulgaris_100%_contig_15567_1418_3412_-	GH35(47-374)
3709_B_Donacia_vulgaris_100%_contig_31585_1_538_-	GH37(2-175)
3709_B_Donacia_vulgaris_100%_contig_2258_2335_4089_-	GH37(43-548)
3709_B_Donacia_vulgaris_100%_contig_8123_206_2035_+	GH37(53-560)
3709_B_Donacia_vulgaris_100%_contig_815_471_3941_-	GH38(125-447)
3709_B_Donacia_vulgaris_100%_contig_248_400_3810_-	GH38(164-488)
3709_B_Donacia_vulgaris_100%_contig_6815_153_2978_-	GH38(2-273)
3709_B_Donacia_vulgaris_100%_contig_25879_1_1207_-	GH38(45-357)
3709_B_Donacia_vulgaris_100%_contig_2387_245_3307_-	GH38(61-373)
3709_B_Donacia_vulgaris_100%_contig_2428_44_1849_-	GH39(65-448)
3709_B_Donacia_vulgaris_100%_contig_11462_25_295_-	GH45(16-87)
3709_B_Donacia_vulgaris_100%_contig_13662_44_711_-	GH45(17-219)
3709_B_Donacia_vulgaris_100%_contig_4880_1_493_+	GH45(3-162)
3709_B_Donacia_vulgaris_100%_contig_519_2072_3787_-	GH47(130-568)
3709_B_Donacia_vulgaris_100%_contig_5612_3593_5590_-	GH47(213-653)
3709_B_Donacia_vulgaris_100%_contig_11753_36_2123_-	GH47(41-479)
3709_B_Donacia_vulgaris_100%_contig_153_1_1845_-	GH47(43-479)
3709_B_Donacia_vulgaris_100%_contig_44_530_2455_-	GH48(22-636)
3709_B_Donacia_vulgaris_100%_contig_3461_1019_3126_-	GH63(302-699)
3709_B_Donacia_vulgaris_100%_contig_11957_102_1691_-	GH79(65-519)
3709_B_Donacia_vulgaris_100%_contig_5082_264_3107_-	GH84(22-308)
3709_B_Donacia_vulgaris_100%_contig_1929_104_1552_-	GH85(11-255)
3709_B_Donacia_vulgaris_100%_contig_22349_82_1131_-	GH89(4-309)
3709_B_Donacia_vulgaris_100%_contig_17119_170_1528_-	GH99(107-447)
3709_B_Donacia_vulgaris_100%_contig_47243_329_911_-	GT1(14-176)
3709_B_Donacia_vulgaris_100%_contig_3520_271_1844_-	GT1(149-451)
3709_B_Donacia_vulgaris_100%_contig_1716_491_2062_-	GT1(169-434)
3709_B_Donacia_vulgaris_100%_contig_974_1_1346_-	GT1(212-405)
3709_B_Donacia_vulgaris_100%_contig_30183_66_772_-	GT1(2-153)
3709_B_Donacia_vulgaris_100%_contig_11579_283_1831_-	GT1(237-441)
3709_B_Donacia_vulgaris_100%_contig_4933_280_1824_-	GT1(240-439)
3709_B_Donacia_vulgaris_100%_contig_9190_94_1674_-	GT1(241-452)
3709_B_Donacia_vulgaris_100%_contig_2308_58_1596_-	GT1(244-444)
3709_B_Donacia_vulgaris_100%_contig_24152_262_1806_-	GT1(247-443)
3709_B_Donacia_vulgaris_100%_contig_8834_83_1645_-	GT1(253-448)
3709_B_Donacia_vulgaris_100%_contig_959_1137_2705_-	GT1(255-444)
3709_B_Donacia_vulgaris_100%_contig_2278_706_2220_-	GT1(256-426)
3709_B_Donacia_vulgaris_100%_contig_10841_47_1594_-	GT1(257-443)
3709_B_Donacia_vulgaris_100%_contig_18956_293_1807_+	GT1(274-429)
3709_B_Donacia_vulgaris_100%_contig_6920_82_1665_-	GT1(280-444)
3709_B_Donacia_vulgaris_100%_contig_182_63_953_-	GT1(35-215)
3709_B_Donacia_vulgaris_100%_contig_6007_1840_2315_-	GT10(1-139)
3709_B_Donacia_vulgaris_100%_contig_16197_1_905_-	GT10(22-300)
3709_B_Donacia_vulgaris_100%_contig_6996_1_627_-	GT10(82-207)
3709_B_Donacia_vulgaris_100%_contig_20521_85_2169_-	GT105(254-324)
3709_B_Donacia_vulgaris_100%_contig_11673_342_1634_-	GT13(42-423)
3709_B_Donacia_vulgaris_100%_contig_10394_439_3162_-	GT14(275-520)
3709_B_Donacia_vulgaris_100%_contig_6598_4171_5463_-	GT16(72-423)
3709_B_Donacia_vulgaris_100%_contig_31955_1_669_-	GT16(96-223)
3709_B_Donacia_vulgaris_100%_contig_7822_232_1476_-	GT17(139-402)
3709_B_Donacia_vulgaris_100%_contig_1252_255_4610_-	GT2_Chitin_synth_2(694-940)
3709_B_Donacia_vulgaris_100%_contig_49906_1_527_-	GT2_Glyco_trans_2_3(82-164)
3709_B_Donacia_vulgaris_100%_contig_5177_450_1199_-	GT2_Glycos_transf_2(17-187)
3709_B_Donacia_vulgaris_100%_contig_5627_108_1109_-	GT2_Glycos_transf_2(69-179)
3709_B_Donacia_vulgaris_100%_contig_4321_388_2832_-	GT20(6-484)
3709_B_Donacia_vulgaris_100%_contig_3926_225_1409_-	GT21(48-277)
3709_B_Donacia_vulgaris_100%_contig_2887_472_2403_-	GT22(13-504)
3709_B_Donacia_vulgaris_100%_contig_3478_555_2354_-	GT22(54-475)
3709_B_Donacia_vulgaris_100%_contig_5774_203_1678_-	GT22(6-396)
3709_B_Donacia_vulgaris_100%_contig_4102_110_2896_-	GT22(7-380)
3709_B_Donacia_vulgaris_100%_contig_7147_1080_2846_-	GT23(211-519)
3709_B_Donacia_vulgaris_100%_contig_24_1522_6066_-	GT24(1217-1464)
3709_B_Donacia_vulgaris_100%_contig_20701_260_1936_-	GT25(315-493)
3709_B_Donacia_vulgaris_100%_contig_635_151_1830_-	GT27(124-422)
3709_B_Donacia_vulgaris_100%_contig_22022_1608_3332_-	GT27(132-431)
3709_B_Donacia_vulgaris_100%_contig_1384_2368_4158_-	GT27(158-455)+CBM13(470-591)
3709_B_Donacia_vulgaris_100%_contig_31755_79_1908_-	GT27(160-460)
3709_B_Donacia_vulgaris_100%_contig_1287_2219_4072_-	GT27(172-471)+CBM13(486-606)
3709_B_Donacia_vulgaris_100%_contig_1012_356_1783_-	GT27(20-314)+CBM13(335-464)
3709_B_Donacia_vulgaris_100%_contig_23511_1_1205_+	GT27(2-258)
3709_B_Donacia_vulgaris_100%_contig_43073_1_517_-	GT27(34-172)
3709_B_Donacia_vulgaris_100%_contig_30698_524_2112_-	GT27(70-367)
3709_B_Donacia_vulgaris_100%_contig_2693_164_718_+	GT28(65-163)
3709_B_Donacia_vulgaris_100%_contig_6941_830_2224_+	GT29(223-442)
3709_B_Donacia_vulgaris_100%_contig_47_1960_4062_-	GT3(48-678)
3709_B_Donacia_vulgaris_100%_contig_26637_453_1499_-	GT31(101-288)
3709_B_Donacia_vulgaris_100%_contig_22391_117_1208_-	GT31(101-320)
3709_B_Donacia_vulgaris_100%_contig_27135_1_944_-	GT31(103-229)
3709_B_Donacia_vulgaris_100%_contig_8540_245_943_-	GT31(1-170)
3709_B_Donacia_vulgaris_100%_contig_27645_1_896_-	GT31(130-293)
3709_B_Donacia_vulgaris_100%_contig_1747_4516_5589_-	GT31(139-262)
3709_B_Donacia_vulgaris_100%_contig_2942_451_1566_+	GT31(140-326)
3709_B_Donacia_vulgaris_100%_contig_16830_559_1707_-	GT31(154-278)
3709_B_Donacia_vulgaris_100%_contig_16365_28_1191_-	GT31(186-302)
3709_B_Donacia_vulgaris_100%_contig_8694_106_1200_-	GT31(61-280)
3709_B_Donacia_vulgaris_100%_contig_4108_151_1230_-	GT31(81-270)
3709_B_Donacia_vulgaris_100%_contig_2560_87_1073_-	GT31(84-268)
3709_B_Donacia_vulgaris_100%_contig_25080_42_1118_-	GT32(92-205)
3709_B_Donacia_vulgaris_100%_contig_1806_87_1376_+	GT33(6-425)
3709_B_Donacia_vulgaris_100%_contig_1247_440_2989_-	GT35(112-829)
3709_B_Donacia_vulgaris_100%_contig_570_192_2285_-	GT39(21-258)
3709_B_Donacia_vulgaris_100%_contig_36_141_2483_+	GT39(77-316)
3709_B_Donacia_vulgaris_100%_contig_5063_56_1429_-	GT4(217-358)
3709_B_Donacia_vulgaris_100%_contig_3213_77_1333_-	GT4(222-378)
3709_B_Donacia_vulgaris_100%_contig_5451_72_1520_-	GT4(287-444)
3709_B_Donacia_vulgaris_100%_contig_337_413_3560_-	GT41(441-725)
3709_B_Donacia_vulgaris_100%_contig_273_477_1462_-	GT43(101-300)
3709_B_Donacia_vulgaris_100%_contig_47428_121_429_+	GT43(2-99)
3709_B_Donacia_vulgaris_100%_contig_13249_251_2386_-	GT47(101-376)+GT64(449-694)
3709_B_Donacia_vulgaris_100%_contig_8752_1231_3411_-	GT47(102-365)+GT64(447-707)
3709_B_Donacia_vulgaris_100%_contig_13033_221_3034_-	GT47(194-519)+GT64(680-922)
3709_B_Donacia_vulgaris_100%_contig_33914_1_1159_-	GT49(159-382)
3709_B_Donacia_vulgaris_100%_contig_9848_1_725_-	GT49(16-240)
3709_B_Donacia_vulgaris_100%_contig_16149_94_1392_-	GT49(93-419)
3709_B_Donacia_vulgaris_100%_contig_6737_128_1660_-	GT50(184-499)
3709_B_Donacia_vulgaris_100%_contig_18385_476_1972_-	GT54(52-332)
3709_B_Donacia_vulgaris_100%_contig_2622_24_1562_-	GT57(10-492)
3709_B_Donacia_vulgaris_100%_contig_11934_295_1989_-	GT57(21-542)
3709_B_Donacia_vulgaris_100%_contig_1007_49_1455_-	GT58(48-448)
3709_B_Donacia_vulgaris_100%_contig_13716_354_1748_-	GT59(40-416)
3709_B_Donacia_vulgaris_100%_contig_13796_165_1721_-	GT61(177-383)
3709_B_Donacia_vulgaris_100%_contig_21641_187_1329_-	GT65(27-366)
3709_B_Donacia_vulgaris_100%_contig_2235_174_2318_-	GT66(22-663)
3709_B_Donacia_vulgaris_100%_contig_884_209_2554_-	GT66(26-699)
3709_B_Donacia_vulgaris_100%_contig_17798_56_898_-	GT68(2-261)
3709_B_Donacia_vulgaris_100%_contig_3874_1154_1528_-	GT7(10-122)
3709_B_Donacia_vulgaris_100%_contig_51097_1_315_-	GT7(2-104)
3709_B_Donacia_vulgaris_100%_contig_16693_301_1236_-	GT7(55-276)
3709_B_Donacia_vulgaris_100%_contig_18282_1_607_-	GT7(77-201)
3709_B_Donacia_vulgaris_100%_contig_24421_1_1419_-	GT76(11-473)
3709_B_Donacia_vulgaris_100%_contig_6378_187_774_-	GT8(14-142)
3709_B_Donacia_vulgaris_100%_contig_25751_425_1578_-	GT8(59-311)
3709_B_Donacia_vulgaris_100%_contig_5598_171_2246_-	GT8(73-302)+GT49(312-649)
3709_B_Donacia_vulgaris_100%_contig_11738_142_1638_+	GT90(228-466)
3709_B_Donacia_vulgaris_100%_contig_12001_3174_4502_-	GT92(149-405)
3709_B_Donacia_vulgaris_100%_contig_11124_354_1544_-	GT92(178-337)
3709_B_Donacia_vulgaris_100%_contig_37460_1_626_+	GT92(2-201)

## Sheet: Macroplea appendiculata
Gene ID	HMMER
3907_J_run560_Macroplea_appendiculata_50%_contig_5518_838_2842_-	AA1_3(74-357)
3907_J_run560_Macroplea_appendiculata_50%_contig_16127_91_714_-	AA15(19-204)
3907_J_run560_Macroplea_appendiculata_50%_contig_28958_893_1861_-	AA15(21-211)
3907_J_run560_Macroplea_appendiculata_50%_contig_1821_104_1139_-	AA15(30-221)
3907_J_run560_Macroplea_appendiculata_50%_contig_36201_150_1044_-	AA3_2(1-291)
3907_J_run560_Macroplea_appendiculata_50%_contig_2324_998_2035_+	AA3_2(1-338)
3907_J_run560_Macroplea_appendiculata_50%_contig_3780_1_1440_-	AA3_2(1-460)
3907_J_run560_Macroplea_appendiculata_50%_contig_24949_1_888_-	AA3_2(32-295)
3907_J_run560_Macroplea_appendiculata_50%_contig_25107_1_760_-	AA3_2(3-253)
3907_J_run560_Macroplea_appendiculata_50%_contig_10186_639_2447_-	AA3_2(44-580)
3907_J_run560_Macroplea_appendiculata_50%_contig_34702_1_825_-	AA3_2(5-274)
3907_J_run560_Macroplea_appendiculata_50%_contig_1815_296_2437_-	AA3_2(56-610)
3907_J_run560_Macroplea_appendiculata_50%_contig_30501_1_1139_-	AA3_2(58-367)
3907_J_run560_Macroplea_appendiculata_50%_contig_36128_1_808_-	AA3_2(6-268)
3907_J_run560_Macroplea_appendiculata_50%_contig_18275_320_2170_-	AA3_2(63-611)
3907_J_run560_Macroplea_appendiculata_50%_contig_12_3014_4896_-	AA3_2(64-619)
3907_J_run560_Macroplea_appendiculata_50%_contig_12021_251_2228_-	AA3_2(65-618)
3907_J_run560_Macroplea_appendiculata_50%_contig_599_147_2042_-	AA3_2(66-629)
3907_J_run560_Macroplea_appendiculata_50%_contig_14843_147_2012_-	AA3_2(70-615)
3907_J_run560_Macroplea_appendiculata_50%_contig_3342_1_1190_-	AA3_2(74-383)
3907_J_run560_Macroplea_appendiculata_50%_contig_4839_153_1691_-	AA4(61-289)
3907_J_run560_Macroplea_appendiculata_50%_contig_3167_1_1039_-	CBM14(168-213)+CBM14(277-323)
3907_J_run560_Macroplea_appendiculata_50%_contig_37781_96_389_+	CBM14(44-89)
3907_J_run560_Macroplea_appendiculata_50%_contig_4966_2287_3357_-	CBM21(189-295)
3907_J_run560_Macroplea_appendiculata_50%_contig_450_1_1778_+	CBM21(465-566)
3907_J_run560_Macroplea_appendiculata_50%_contig_1909_356_1756_-	CBM39(19-116)+GH16(155-464)
3907_J_run560_Macroplea_appendiculata_50%_contig_21111_99_512_-	CBM39(32-125)
3907_J_run560_Macroplea_appendiculata_50%_contig_2441_133_1509_-	CBM39(41-135)+GH16(165-454)
3907_J_run560_Macroplea_appendiculata_50%_contig_33339_1_626_+	CBM47(46-172)
3907_J_run560_Macroplea_appendiculata_50%_contig_10224_17_3330_-	CBM47(90-216)
3907_J_run560_Macroplea_appendiculata_50%_contig_2577_1_760_-	CBM57(37-197)
3907_J_run560_Macroplea_appendiculata_50%_contig_102_260_1123_+	CE1(25-281)
3907_J_run560_Macroplea_appendiculata_50%_contig_102_1317_2171_+	CE1(26-280)
3907_J_run560_Macroplea_appendiculata_50%_contig_12133_67_1720_-	CE10(100-244)
3907_J_run560_Macroplea_appendiculata_50%_contig_14780_1_1721_-	CE10(107-250)
3907_J_run560_Macroplea_appendiculata_50%_contig_11880_60_2153_-	CE10(113-258)
3907_J_run560_Macroplea_appendiculata_50%_contig_22178_10_1974_-	CE10(162-306)
3907_J_run560_Macroplea_appendiculata_50%_contig_4256_940_3522_-	CE10(237-393)
3907_J_run560_Macroplea_appendiculata_50%_contig_11554_1886_4105_-	CE10(328-488)
3907_J_run560_Macroplea_appendiculata_50%_contig_3296_806_3013_-	CE10(329-718)
3907_J_run560_Macroplea_appendiculata_50%_contig_507_423_2189_-	CE10(67-246)
3907_J_run560_Macroplea_appendiculata_50%_contig_28004_1_1587_-	CE10(70-214)
3907_J_run560_Macroplea_appendiculata_50%_contig_6749_69_1661_-	CE10(71-222)
3907_J_run560_Macroplea_appendiculata_50%_contig_691_72_1709_-	CE10(85-236)
3907_J_run560_Macroplea_appendiculata_50%_contig_1898_1_764_-	CE10(90-223)
3907_J_run560_Macroplea_appendiculata_50%_contig_6747_108_1510_+	CE10(95-241)
3907_J_run560_Macroplea_appendiculata_50%_contig_37355_1_983_-	CE10(96-252)
3907_J_run560_Macroplea_appendiculata_50%_contig_3441_91_1284_-	CE9(9-390)
3907_J_run560_Macroplea_appendiculata_50%_contig_31809_1_583_-	GH1(21-194)
3907_J_run560_Macroplea_appendiculata_50%_contig_12410_109_1575_-	GH1(23-483)
3907_J_run560_Macroplea_appendiculata_50%_contig_23154_77_1570_-	GH1(25-488)
3907_J_run560_Macroplea_appendiculata_50%_contig_38357_1_787_-	GH1(3-261)
3907_J_run560_Macroplea_appendiculata_50%_contig_6070_102_1678_-	GH1(47-508)
3907_J_run560_Macroplea_appendiculata_50%_contig_21211_1_1080_-	GH1(9-331)
3907_J_run560_Macroplea_appendiculata_50%_contig_10434_429_2797_-	GH116(411-777)
3907_J_run560_Macroplea_appendiculata_50%_contig_3301_1160_3016_-	GH13(197-468)
3907_J_run560_Macroplea_appendiculata_50%_contig_2549_142_1608_-	GH13_15(54-334)
3907_J_run560_Macroplea_appendiculata_50%_contig_128_167_1841_+	GH13_17(120-474)
3907_J_run560_Macroplea_appendiculata_50%_contig_11726_1_1541_-	GH13_17(189-368)
3907_J_run560_Macroplea_appendiculata_50%_contig_6434_1_1476_-	GH13_17(51-407)
3907_J_run560_Macroplea_appendiculata_50%_contig_913_1159_2110_-	GH13_25(1-299)
3907_J_run560_Macroplea_appendiculata_50%_contig_1387_1_641_-	GH13_8(1-183)
3907_J_run560_Macroplea_appendiculata_50%_contig_1388_208_1286_+	GH13_8(242-359)
3907_J_run560_Macroplea_appendiculata_50%_contig_2375_1_1079_-	GH13_8(242-359)
3907_J_run560_Macroplea_appendiculata_50%_contig_7602_863_1612_-	GH152(35-245)
3907_J_run560_Macroplea_appendiculata_50%_contig_1813_1_944_-	GH16(12-293)
3907_J_run560_Macroplea_appendiculata_50%_contig_5459_1_687_-	GH16(15-210)
3907_J_run560_Macroplea_appendiculata_50%_contig_7461_194_1201_-	GH16(28-332)
3907_J_run560_Macroplea_appendiculata_50%_contig_18044_25_1168_-	GH16(48-378)
3907_J_run560_Macroplea_appendiculata_50%_contig_16587_82_1274_-	GH16(74-394)
3907_J_run560_Macroplea_appendiculata_50%_contig_12338_1_410_-	GH16(8-135)
3907_J_run560_Macroplea_appendiculata_50%_contig_5269_320_1708_-	GH18(104-439)
3907_J_run560_Macroplea_appendiculata_50%_contig_289_1_1051_-	GH18(22-350)
3907_J_run560_Macroplea_appendiculata_50%_contig_4481_122_1306_-	GH18(22-368)
3907_J_run560_Macroplea_appendiculata_50%_contig_787_1_969_-	GH18(23-307)
3907_J_run560_Macroplea_appendiculata_50%_contig_6112_31_1200_-	GH18(23-370)
3907_J_run560_Macroplea_appendiculata_50%_contig_875_1_1034_-	GH18(24-343)
3907_J_run560_Macroplea_appendiculata_50%_contig_3692_1_1266_-	GH18(24-376)
3907_J_run560_Macroplea_appendiculata_50%_contig_2970_259_1578_-	GH18(25-419)
3907_J_run560_Macroplea_appendiculata_50%_contig_6381_152_3580_-	GH18(266-613)+GH18(730-1080)
3907_J_run560_Macroplea_appendiculata_50%_contig_2064_135_7865_-	GH18(27-384)
3907_J_run560_Macroplea_appendiculata_50%_contig_14419_180_1385_-	GH18(29-372)
3907_J_run560_Macroplea_appendiculata_50%_contig_1464_146_5467_-	GH18(476-827)+GH18(901-1250)+GH18(1393-1745)
3907_J_run560_Macroplea_appendiculata_50%_contig_12160_180_1383_-	GH18(49-377)
3907_J_run560_Macroplea_appendiculata_50%_contig_1675_203_3049_-	GH18(591-927)
3907_J_run560_Macroplea_appendiculata_50%_contig_15750_677_3571_-	GH18(69-415)+GH18(508-850)
3907_J_run560_Macroplea_appendiculata_50%_contig_10708_114_1184_-	GH18(72-347)
3907_J_run560_Macroplea_appendiculata_50%_contig_2852_112_2826_-	GH2(24-729)
3907_J_run560_Macroplea_appendiculata_50%_contig_3472_160_2103_-	GH2(30-619)
3907_J_run560_Macroplea_appendiculata_50%_contig_2397_2356_4281_-	GH2(32-619)
3907_J_run560_Macroplea_appendiculata_50%_contig_10384_1_1142_-	GH20(115-285)
3907_J_run560_Macroplea_appendiculata_50%_contig_34_1614_2598_+	GH20(127-305)
3907_J_run560_Macroplea_appendiculata_50%_contig_9278_300_1939_-	GH20(177-503)
3907_J_run560_Macroplea_appendiculata_50%_contig_5052_129_1757_-	GH20(186-505)
3907_J_run560_Macroplea_appendiculata_50%_contig_8057_56_1813_-	GH20(198-540)
3907_J_run560_Macroplea_appendiculata_50%_contig_7658_105_1889_-	GH20(199-544)
3907_J_run560_Macroplea_appendiculata_50%_contig_7797_367_1776_-	GH20(22-204)
3907_J_run560_Macroplea_appendiculata_50%_contig_27052_57_2012_-	GH20(254-603)
3907_J_run560_Macroplea_appendiculata_50%_contig_7947_1_1022_-	GH20(7-323)
3907_J_run560_Macroplea_appendiculata_50%_contig_10390_197_655_-	GH22(29-141)
3907_J_run560_Macroplea_appendiculata_50%_contig_2696_1917_3245_-	GH27(128-323)
3907_J_run560_Macroplea_appendiculata_50%_contig_23254_243_1292_-	GH28(121-340)
3907_J_run560_Macroplea_appendiculata_50%_contig_7509_75_958_-	GH29(1-198)
3907_J_run560_Macroplea_appendiculata_50%_contig_8584_99_1685_-	GH30_1(106-526)
3907_J_run560_Macroplea_appendiculata_50%_contig_20958_1_874_-	GH30_1(2-291)
3907_J_run560_Macroplea_appendiculata_50%_contig_19793_228_1673_-	GH30_1(85-473)
3907_J_run560_Macroplea_appendiculata_50%_contig_4440_68_1960_-	GH31(199-628)
3907_J_run560_Macroplea_appendiculata_50%_contig_1604_108_2564_-	GH31(240-685)
3907_J_run560_Macroplea_appendiculata_50%_contig_8153_119_2632_-	GH31(317-744)
3907_J_run560_Macroplea_appendiculata_50%_contig_7731_661_3648_-	GH31(401-868)
3907_J_run560_Macroplea_appendiculata_50%_contig_4603_384_2975_-	GH31(488-846)
3907_J_run560_Macroplea_appendiculata_50%_contig_29712_82_2043_-	GH31(77-523)
3907_J_run560_Macroplea_appendiculata_50%_contig_17060_1_793_-	GH35(1-249)
3907_J_run560_Macroplea_appendiculata_50%_contig_7764_735_2666_-	GH35(27-357)
3907_J_run560_Macroplea_appendiculata_50%_contig_433_99_2036_-	GH35(29-357)
3907_J_run560_Macroplea_appendiculata_50%_contig_9057_1_982_-	GH35(37-326)
3907_J_run560_Macroplea_appendiculata_50%_contig_16509_1_915_-	GH35(38-305)
3907_J_run560_Macroplea_appendiculata_50%_contig_119_2613_4274_-	GH37(2-464)
3907_J_run560_Macroplea_appendiculata_50%_contig_544_47_1717_+	GH37(43-548)
3907_J_run560_Macroplea_appendiculata_50%_contig_8848_423_3836_-	GH38(165-489)
3907_J_run560_Macroplea_appendiculata_50%_contig_2652_88_2946_-	GH38(37-347)
3907_J_run560_Macroplea_appendiculata_50%_contig_13514_1_1175_-	GH38(42-361)
3907_J_run560_Macroplea_appendiculata_50%_contig_10327_1180_4392_-	GH38(42-364)
3907_J_run560_Macroplea_appendiculata_50%_contig_1347_147_2050_+	GH38(43-362)
3907_J_run560_Macroplea_appendiculata_50%_contig_12128_1_3033_-	GH38(58-373)
3907_J_run560_Macroplea_appendiculata_50%_contig_36959_1_428_-	GH45(1-142)
3907_J_run560_Macroplea_appendiculata_50%_contig_38293_45_651_-	GH45(1-200)
3907_J_run560_Macroplea_appendiculata_50%_contig_36539_1_663_-	GH45(29-220)
3907_J_run560_Macroplea_appendiculata_50%_contig_24899_1_360_+	GH45(33-119)
3907_J_run560_Macroplea_appendiculata_50%_contig_1551_1216_1497_-	GH45(4-93)
3907_J_run560_Macroplea_appendiculata_50%_contig_355_2006_3721_-	GH47(130-568)
3907_J_run560_Macroplea_appendiculata_50%_contig_264_401_1763_-	GH47(1-441)
3907_J_run560_Macroplea_appendiculata_50%_contig_5360_250_3186_-	GH47(16-452)
3907_J_run560_Macroplea_appendiculata_50%_contig_9550_22_2078_-	GH47(28-466)
3907_J_run560_Macroplea_appendiculata_50%_contig_11827_1_777_+	GH56(55-258)
3907_J_run560_Macroplea_appendiculata_50%_contig_11578_200_2693_-	GH63(431-828)
3907_J_run560_Macroplea_appendiculata_50%_contig_3581_180_2936_-	GH84(3-289)
3907_J_run560_Macroplea_appendiculata_50%_contig_11903_3_1091_-	GH85(3-182)
3907_J_run560_Macroplea_appendiculata_50%_contig_5931_387_2213_-	GH89(1-569)
3907_J_run560_Macroplea_appendiculata_50%_contig_12855_12_1385_-	GH9(26-448)
3907_J_run560_Macroplea_appendiculata_50%_contig_29373_92_1447_-	GH99(106-446)
3907_J_run560_Macroplea_appendiculata_50%_contig_2190_2270_3787_-	GT1(171-426)
3907_J_run560_Macroplea_appendiculata_50%_contig_8808_37_1599_-	GT1(181-445)
3907_J_run560_Macroplea_appendiculata_50%_contig_19068_420_1961_-	GT1(219-443)
3907_J_run560_Macroplea_appendiculata_50%_contig_9738_99_1654_-	GT1(231-443)
3907_J_run560_Macroplea_appendiculata_50%_contig_1055_79_1659_-	GT1(243-442)
3907_J_run560_Macroplea_appendiculata_50%_contig_7137_1210_2779_-	GT1(251-439)
3907_J_run560_Macroplea_appendiculata_50%_contig_22237_66_1615_-	GT1(251-442)
3907_J_run560_Macroplea_appendiculata_50%_contig_4780_2180_3760_-	GT1(251-454)
3907_J_run560_Macroplea_appendiculata_50%_contig_2633_46_1600_-	GT1(253-444)
3907_J_run560_Macroplea_appendiculata_50%_contig_4133_128_1678_-	GT1(269-447)
3907_J_run560_Macroplea_appendiculata_50%_contig_2510_144_1704_-	GT1(273-439)
3907_J_run560_Macroplea_appendiculata_50%_contig_758_20_1555_-	GT1(275-445)
3907_J_run560_Macroplea_appendiculata_50%_contig_11727_375_1961_-	GT1(280-446)
3907_J_run560_Macroplea_appendiculata_50%_contig_12509_557_1993_-	GT10(167-461)
3907_J_run560_Macroplea_appendiculata_50%_contig_1517_63_1292_-	GT10(7-344)
3907_J_run560_Macroplea_appendiculata_50%_contig_3860_108_1379_-	GT10(84-411)
3907_J_run560_Macroplea_appendiculata_50%_contig_21072_1_1424_-	GT105(31-101)
3907_J_run560_Macroplea_appendiculata_50%_contig_18894_1_1146_-	GT105(48-116)
3907_J_run560_Macroplea_appendiculata_50%_contig_27536_290_1180_-	GT11(37-279)
3907_J_run560_Macroplea_appendiculata_50%_contig_8021_199_1491_-	GT13(40-423)
3907_J_run560_Macroplea_appendiculata_50%_contig_9963_186_2897_-	GT14(276-521)
3907_J_run560_Macroplea_appendiculata_50%_contig_24195_888_1620_-	GT16(4-237)
3907_J_run560_Macroplea_appendiculata_50%_contig_10511_971_1486_+	GT16(6-164)
3907_J_run560_Macroplea_appendiculata_50%_contig_4343_279_1112_-	GT17(23-265)
3907_J_run560_Macroplea_appendiculata_50%_contig_20120_20_2967_-	GT2_Chitin_synth_2(414-617)
3907_J_run560_Macroplea_appendiculata_50%_contig_322_1_4186_-	GT2_Chitin_synth_2(657-928)
3907_J_run560_Macroplea_appendiculata_50%_contig_8793_924_2312_-	GT2_Glyco_trans_2_3(189-402)
3907_J_run560_Macroplea_appendiculata_50%_contig_915_1838_2567_-	GT2_Glycos_transf_2(12-86)
3907_J_run560_Macroplea_appendiculata_50%_contig_7242_623_1366_-	GT2_Glycos_transf_2(15-185)
3907_J_run560_Macroplea_appendiculata_50%_contig_8532_217_1275_-	GT2_Glycos_transf_2(9-182)
3907_J_run560_Macroplea_appendiculata_50%_contig_4838_955_3285_-	GT20(53-532)
3907_J_run560_Macroplea_appendiculata_50%_contig_4340_169_1353_-	GT21(48-277)
3907_J_run560_Macroplea_appendiculata_50%_contig_7997_354_2055_-	GT22(21-442)
3907_J_run560_Macroplea_appendiculata_50%_contig_3834_180_1393_-	GT22(5-264)
3907_J_run560_Macroplea_appendiculata_50%_contig_2163_275_1750_-	GT22(6-396)
3907_J_run560_Macroplea_appendiculata_50%_contig_608_4_2820_-	GT22(7-378)
3907_J_run560_Macroplea_appendiculata_50%_contig_10883_647_2428_-	GT23(218-526)
3907_J_run560_Macroplea_appendiculata_50%_contig_5515_224_4759_-	GT24(1217-1464)
3907_J_run560_Macroplea_appendiculata_50%_contig_9730_222_1862_-	GT25(304-483)
3907_J_run560_Macroplea_appendiculata_50%_contig_3861_617_2284_-	GT27(113-412)
3907_J_run560_Macroplea_appendiculata_50%_contig_15783_1_576_-	GT27(1-183)
3907_J_run560_Macroplea_appendiculata_50%_contig_684_581_2335_-	GT27(136-442)
3907_J_run560_Macroplea_appendiculata_50%_contig_5651_589_2397_-	GT27(147-441)
3907_J_run560_Macroplea_appendiculata_50%_contig_3224_306_2132_-	GT27(149-446)
3907_J_run560_Macroplea_appendiculata_50%_contig_5511_1_1511_-	GT27(155-452)
3907_J_run560_Macroplea_appendiculata_50%_contig_4181_311_2170_-	GT27(174-473)+CBM13(488-607)
3907_J_run560_Macroplea_appendiculata_50%_contig_9413_1143_2993_-	GT27(186-480)
3907_J_run560_Macroplea_appendiculata_50%_contig_22163_421_1352_-	GT27(4-177)
3907_J_run560_Macroplea_appendiculata_50%_contig_38620_1_388_+	GT28(27-126)
3907_J_run560_Macroplea_appendiculata_50%_contig_5313_736_2046_-	GT29(195-414)
3907_J_run560_Macroplea_appendiculata_50%_contig_2140_434_2536_+	GT3(48-678)
3907_J_run560_Macroplea_appendiculata_50%_contig_5940_419_2755_-	GT31(101-226)
3907_J_run560_Macroplea_appendiculata_50%_contig_26377_194_1282_-	GT31(101-319)
3907_J_run560_Macroplea_appendiculata_50%_contig_3225_3403_4452_-	GT31(120-245)
3907_J_run560_Macroplea_appendiculata_50%_contig_13248_239_1372_+	GT31(139-325)
3907_J_run560_Macroplea_appendiculata_50%_contig_1005_212_1306_-	GT31(143-266)
3907_J_run560_Macroplea_appendiculata_50%_contig_1191_1_1141_+	GT31(148-334)
3907_J_run560_Macroplea_appendiculata_50%_contig_20416_943_2124_-	GT31(155-317)
3907_J_run560_Macroplea_appendiculata_50%_contig_9369_1_787_-	GT31(23-243)
3907_J_run560_Macroplea_appendiculata_50%_contig_23117_1_370_-	GT31(24-122)
3907_J_run560_Macroplea_appendiculata_50%_contig_13355_1_1390_-	GT31(279-403)
3907_J_run560_Macroplea_appendiculata_50%_contig_25180_31_792_-	GT31(9-163)
3907_J_run560_Macroplea_appendiculata_50%_contig_13430_1810_2829_-	GT31(92-279)
3907_J_run560_Macroplea_appendiculata_50%_contig_10735_553_1581_-	GT31(93-280)
3907_J_run560_Macroplea_appendiculata_50%_contig_19821_54_1136_-	GT32(92-207)
3907_J_run560_Macroplea_appendiculata_50%_contig_11152_51_1340_-	GT33(6-425)
3907_J_run560_Macroplea_appendiculata_50%_contig_260_2090_4639_-	GT35(112-829)
3907_J_run560_Macroplea_appendiculata_50%_contig_4124_460_855_+	GT39(16-117)
3907_J_run560_Macroplea_appendiculata_50%_contig_10518_23_2365_-	GT39(77-316)
3907_J_run560_Macroplea_appendiculata_50%_contig_23130_80_1387_-	GT4(195-336)
3907_J_run560_Macroplea_appendiculata_50%_contig_6249_74_555_-	GT4(2-121)
3907_J_run560_Macroplea_appendiculata_50%_contig_5448_47_1321_-	GT4(227-384)
3907_J_run560_Macroplea_appendiculata_50%_contig_8450_145_642_-	GT4(8-125)
3907_J_run560_Macroplea_appendiculata_50%_contig_3649_2_2209_-	GT41(183-467)
3907_J_run560_Macroplea_appendiculata_50%_contig_22845_82_1171_-	GT43(141-349)
3907_J_run560_Macroplea_appendiculata_50%_contig_25890_450_1355_-	GT43(75-274)
3907_J_run560_Macroplea_appendiculata_50%_contig_7068_450_2630_-	GT47(101-365)+GT64(461-707)
3907_J_run560_Macroplea_appendiculata_50%_contig_5523_245_1810_-	GT47(18-185)+GT64(259-504)
3907_J_run560_Macroplea_appendiculata_50%_contig_3215_326_3175_-	GT47(207-531)+GT64(692-934)
3907_J_run560_Macroplea_appendiculata_50%_contig_7755_2968_4290_-	GT49(113-436)
3907_J_run560_Macroplea_appendiculata_50%_contig_42225_31_523_-	GT49(1-152)
3907_J_run560_Macroplea_appendiculata_50%_contig_28459_243_1469_-	GT49(128-350)
3907_J_run560_Macroplea_appendiculata_50%_contig_1025_2532_3974_-	GT50(161-469)
3907_J_run560_Macroplea_appendiculata_50%_contig_20823_242_1966_-	GT54(127-407)
3907_J_run560_Macroplea_appendiculata_50%_contig_4421_12_1550_-	GT57(10-491)
3907_J_run560_Macroplea_appendiculata_50%_contig_7264_85_1773_-	GT57(20-540)
3907_J_run560_Macroplea_appendiculata_50%_contig_16151_41_1444_-	GT58(47-447)
3907_J_run560_Macroplea_appendiculata_50%_contig_17833_291_1685_-	GT59(40-416)
3907_J_run560_Macroplea_appendiculata_50%_contig_4820_1625_3181_-	GT61(177-378)
3907_J_run560_Macroplea_appendiculata_50%_contig_1701_82_2226_-	GT66(22-663)
3907_J_run560_Macroplea_appendiculata_50%_contig_396_301_2643_-	GT66(25-695)
3907_J_run560_Macroplea_appendiculata_50%_contig_11428_1_833_-	GT68(14-261)
3907_J_run560_Macroplea_appendiculata_50%_contig_11429_1_566_-	GT68(2-175)
3907_J_run560_Macroplea_appendiculata_50%_contig_5473_1_872_-	GT7(58-279)
3907_J_run560_Macroplea_appendiculata_50%_contig_34811_119_1053_-	GT7(65-306)
3907_J_run560_Macroplea_appendiculata_50%_contig_8658_62_775_+	GT7(76-237)
3907_J_run560_Macroplea_appendiculata_50%_contig_3104_337_1344_-	GT8(11-263)
3907_J_run560_Macroplea_appendiculata_50%_contig_4990_20_2122_-	GT8(51-308)+GT49(318-653)
3907_J_run560_Macroplea_appendiculata_50%_contig_14011_1_1490_-	GT8(6-222)
3907_J_run560_Macroplea_appendiculata_50%_contig_8293_1022_1390_-	GT90(2-91)
3907_J_run560_Macroplea_appendiculata_50%_contig_5604_961_2252_-	GT92(146-391)
3907_J_run560_Macroplea_appendiculata_50%_contig_18199_187_1377_-	GT92(178-338)
3907_J_run560_Macroplea_appendiculata_50%_contig_14315_762_2420_-	GT92(260-514)
3907_J_run560_Macroplea_appendiculata_50%_contig_25712_1_528_-	GT92(30-175)

[truncated: 4 more sheets: Macroplea mutica, Plateumaris braccata, Plateumaris consimilis, Plateumaris sericea]
