# Supplementary material for: Bacterial symbionts support larval sap feeding and adult folivory in (semi-)aquatic reed beetles
Source: Nat Commun. 2020 Jun 11;11:2964. doi: 10.1038/s41467-020-16687-7 (PMC7289800; doi:10.1038/s41467-020-16687-7)
Supplement: Supplementary file 9 — Source Data [file 41467_2020_16687_MOESM9_ESM.xlsx]

## Sheet: Fig. 5
	Source Data for Figure 5: In vitro pectinase activity assays with gut extracts from different reed beetles. (a) Agar diffusion assays for polygalacturonase activity; gut extracts exhibiting clearly visible enzymatic effects are highlighted in dark green, those with weak activity in light green (Dcla: Donacia clavipes, Dvul: Donacia vulgaris, Dcin: Donacia cinerea, Dtha: Donacia thalassina, Dsim: …

## Sheet: Suppl.Fig. 3
	Source Data for Supplementary Figure 3: In vitro cellulase activity assays with gut extracts from different reed beetles, demonstrating that all beetles contain cellulases in their gut (Dcla: Donacia clavipes, Dvul: Donacia vulgaris, Dcin: Donacia cinerea, Dtha: Donacia thalassina, Dsim: Donacia simplex, Pser: Plateumaris sericea, Prus: Plateumaris rustica, DcraF: Donacia crassipes female, DcraM:…

## Sheet: Suppl.Fig. 4
	Source Data for Supplementary Figure 4: Thin-layer chromatography assessing the efficiency of gut extracts from reed beetle species harboring symbionts with one or two pectinases, respectively, in breaking down different pectins. (a-b) Females and (c-d) males. Dcra: D. crassipes (symbiont genome encodes two pectinases); Dver: D. versicolorea (symbiont genome encodes one pectinase); Dcct: D. cinct…

## Sheet: Suppl.Fig. 5a-b
						Mmut-pPG			Mmut-cPG
														GEL1
molecular weight marker [kDa]
		250
		130
		100
		70
		55
		35
		25
		15
		10
														GEL2
				sn, p, ft, w, e0, e1, be, pd
						Dcra-pPG			Dcra-cPG
				Source Data for Supplementary Figure 5 a-b
				Horseradish peroxidase coupled monoclonal anti-V5 antibody was used in a 1: 10000 dilution for detection of recombinant polygalacturonase proteins (PGs)
				from Macroplea mutica (Mmut) and Donacia crassipes (Dcra).
				PG-expressing Escherichia coli cells were lyzed to separate soluble PGs in the cytosolic supernatant (sn) from the cell debris pellet (p).
				Supernatant sn was further used for PG purification based on immobilized metal affinity chromatography. Elution fraction was subjected to
				a pull down using anti-V5 agarose beades. Ft, flow through; w, wash; e0, first elution fraction; e1, second elution fraction; be, e0
				buffer exchanged; pd, pull down with e1.

## Sheet: Suppl.Fig. 5c
	Source Data for Supplementary Figure 5c: c) Thin-layer chromatography assessing the efficiency of Mmut-pPG in breaking down different pectic substrates. Substrates: PGA: polygalacturonic acid, deesterified (no methylation); DGA: digalacturonic acid, TGA: digalacturonic acid, 4-GA: tetragalacturonic acid, 7/8-GA: mixture of hepta- and octamer of galacturonic acid. NegC: negative control (no sample…
